# Supplementary material for: Control of Rta expression critically determines transcription of viral and cellular genes following gammaherpesvirus infection
Source: J Gen Virol. 2007 Jun;88(Pt 6):1689–97. doi: 10.1099/vir.0.82548-0 (PMC2884955; doi:10.1099/vir.0.82548-0)
Supplement: [Supplementary Material] [file supp_88_6_1689__SuppTabS1.xls]

## Sheet: Immunoarray gene probes
Meta Row	Meta Column	Row	Column	Reference	GenBank ID	Gene Description	Sequence	UniGene Cluster ID
1	1	1	1	landing light	landing light	landing light	landing light
1	1	1	2	Ms-Ins2	NM_008387	insulin II (Ins2)
1	1	1	3	Ms-Slc34a	NM_011392	solute carrier family 34 (sodium phosphate), member 1 (Slc34a1)
1	1	1	4	Ms-Vil	M98454	villin (Vil.2)
1	1	1	5	Ms-Mip	NM_008600	major intrinsic protein of eye lens fiber (Mip)
1	1	1	6	Ms-Ighf2	NM_010514	insulin-like growth factor 2 (Igf2)
1	1	1	7	Ms-Bcap29	NM_007530	B-cell receptor-associated protein 29 (Bcap29)
1	1	1	8	Ms-preprog	Z46845	mRNA for preproglucagon
1	1	1	9	Ms-Pla2g2c	NM_008868	phospholipase A2, group IIC (Pla2g2c)
1	1	1	10	Ms-Cdx1	NM_009880	caudal type homeo box 1 (Cdx1)
1	1	1	11	Ms-Pkcc	NM_011102	protein kinase C, gamma (Pkcc)
1	1	1	12	Ms-Ldh3	NM_013580	lactate dehydrogenase 3, C chain, sperm specific (Ldh3)
1	1	1	13	Grial.2	X57497	glutamate receptor, ionotropic, AMPA1 (alpha 1) (Gria1.2)
1	1	1	14	Opn1sw	U49720	opsin 1 (cone pigments), short-wave-sensitive (color blindness, tritan) (Opn1sw.1)
1	1	1	15	Pdx1.1	X74342	pancreatic and duodenal homeobox gene 1 (Pdx1.1)
1	1	1	16	landing light	landing light	landing light	landing light
1	1	2	1	MHV68_orf26.2	MHV68_orf26.2		gagagggcaagaattgaatgttgagcaggatattatgctcatggggctgt
1	1	2	2	MHV68_orf29a.2	MHV68_orf29a.2		catgcttctgacatcagtggatgatttacatattggctacgtagcccacc
1	1	2	3	MHV68_orf30.2	MHV68_orf30.2		ggaacttgtcaggtcaaccacccaaggtattgaaaatatctgtctcctgc
1	1	2	4	MHV68_orf32.2	MHV68_orf32.2		gtggttagatattgtaaatgccactgcaactggagaggtattcaaggggg
1	1	2	5	MHV68_orf68.2	MHV68_orf68.2		gtctgaaaactgaccctctggtgctatttaaatatcccagcggacccaaa
1	1	2	6	MHV68_orf7.2	MHV68_orf7.2		tcaagacatcaaagactttgaggcacgctcagtagacctggacactgtat
1	1	2	7	MHV68_orf73.2	MHV68_orf73.2		ggttgtcttggcctactgtgaaaaataccacagcagcgtagaaggtacta
1	1	2	8	MHV68_orf75a.2	MHV68_orf75a.2		ctagaaacccctctggcggcactaacgtagctgcactctgcagttatgat
1	1	2	9	MHV68_TRb.2	MHV68_TRb.2		aaatgggcgtggcctagctcctcctggcgccccctactgttgtgtccagg
1	1	2	10	empty	empty	empty	empty
1	1	2	11	empty	empty	empty	empty
1	1	2	12	empty	empty	empty	empty
1	1	2	13	empty	empty	empty	empty
1	1	2	14	empty	empty	empty	empty
1	1	2	15	empty	empty	empty	empty
1	1	2	16	empty	empty	empty	empty
1	1	3	1	Siva-pending.cg2	AF033114		TGTTCATCGTGCATGAGATCTGTGGATGGGAAGGCGGTCTGCAGCCAGTG
1	1	3	2	Tnfrsf8.cg1	U25416		GAGGACCATGGGCCCACGACTGTCTCTGAGAAGTGACAACCATTGTTAGC
1	1	3	3	Tnfrsf8.cg3	U25416		AGTTGAGCCCAGTGAGCCCTCCTCCAGCTGTAGAGACTTGTGCCAGTGTT
1	1	3	4	Il2rb.cg2	M28052		TGTCTCTTCAAGAACTACAGGCCCAAGATTCAGTCCACCTAATATAGCAG
1	1	3	5	empty	empty	empty	empty
1	1	3	6	empty	empty	empty	empty
1	1	3	7	empty	empty	empty	empty
1	1	3	8	empty	empty	empty	empty
1	1	3	9	Bmp8a.2	M97017	bone morphogenetic protein 8a	TAGATGATCTGGGCTCTCTGCACCATTCATTGTGGCAGTTGGGACATTTT
1	1	3	10	Pax5.2	M97013	paired box gene 5	GGATGACATGAAAGCCAACTTGACGAGCCCCACCCCCGCTGACATCGGGA
1	1	3	11	Pfp.1	M95527	pore forming protein	TTTTCCTGCTGCTGCCACGACCTGTCCCTGCTCCCTGCTACACTGCCACT
1	1	3	12	Fadk.1	M95408	focal adhesion kinase	TTCTGTGCCAGTTTTGTACCAGAGCACTCCCAACTGCATCAAGAAATTCC
1	1	3	13	Il10.1	M84340	interleukin 10	CTAGGGAAGGTGATTCTAAGTAACCATCGGAAGGAAGTGGGAAGCATCAA
1	1	3	14	Cebpb.1	M84011	CCAAT/enhancer binding protein (C/EBP), beta	CTGGTGTGTAGGGGGCTGCGGGTTATTTTTGGGTTGTGTGTGGTGGTGGG
1	1	3	15	Nr5a2.1	M81385	nuclear receptor subfamily 5, group A, member 2	AAGCGTGTTAAACATTGCCAAATGAAGGAAAGGGTGAGCTGCAAAGGGGA
1	1	3	16	Tal2.1	M81077	T-cell acute lymphocytic leukemia 2	AAACTTATCCCTACTCACCCTCCAGACAAGAAGCTGAGCAAGAACGAGAC
1	1	4	1	Hoxb13.2	U57051	homeo box B13	CCGCCGGGTCAAGGAGAAGAAGGTTCTTGCCAAGGTCAAGACCAGCACTA
1	1	4	2	Cmkbr2.2	U56819	chemokine (C-C) receptor 2	TATTGCTGCTATTTTCTGCCTCCTCAGTACCTTTGCAACTGCCTCTTTCC
1	1	4	3	Il1rak.2	U56773	interleukin 1 receptor-associated kinase	CAGAATGTGAACACAGACAGGGCCAGCCAAAGAACTTGATAGAAGCTGAT
1	1	4	4	Hoxd3.2	U56401	homeo box D3	TAGGAAGCACCCAAGTCTAAACACAACCAAACGCTCTCCGAAGGGTCCAA
1	1	4	5	Atm.2	U43678	ataxia telangiectasia gene mutated in human beings	CAGCAAGACCGCCGCATACACACTGAACTGCAAATGGTGGGGGCAGCAGA
1	1	4	6	Tcfl4.1	U43548	transcription factor like 4	TATATGCAGTTTCCCAAACTTCTTAGCAGACCTCCAAAGCAGCCCCAGCC
1	1	4	7	Map3k3.1	U43187	mitogen activated protein kinase kinase kinase 3	CCTCAGCCCGACCTGTCCACTTGTCATCAACCTCATTCCCTTCTTGTTCC
1	1	4	8	Map3k2.1	U43186	mitogen activated protein kinase kinase kinase 2	GCTGCCATCTTTAAGATCGCCACTCAGCCAACGAACCCAAAGCTGCCACC
1	1	4	9	Eno3.2	X61600	enolase 3, beta muscle	TGTGACCTGCTGTGACAAGGAAGTAAGGGATTTGAAAGCTGAGTGGAATG
1	1	4	10	Pdx1.2	X74342	pancreatic and duodenal homeobox gene 1	CCTGGGACCAATTTAGACAACCTGGGCTCCAAACTGAGGACAATAAAAAG
1	1	4	11	Gh.1	Z46663	growth hormone	ACAGGAGCTGGAAGATGGCAGCCCCCGTGTTGGGCAGATCCTCAAGCAAA
1	1	4	12	empty	empty	empty	empty
1	1	4	13	empty	empty	empty	empty
1	1	4	14	empty	empty	empty	empty
1	1	4	15	empty	empty	empty	empty
1	1	4	16	empty	empty	empty	empty
1	1	5	1	Ret.2	X67812	ret proto-oncogene	CAATGCTCCCCTCCCGCGCTCCCTCCCTTCCACATGGATTGAAAACAAAC
1	1	5	2	Hoxa4.1	X66861	homeo box A4	CAAAGTGTGTAGACCTTGATGGTAGGTGTGGCATGTAGTTTCCTCTCCTT
1	1	5	3	Erbb2.2	X66236	avian erythroblastosis oncogene B 2	TTCCCTTCCCAGGCTGATTTTACCTGAGGATGTGGCGACAAACCCATTAT
1	1	5	4	Cd44.2	X66084	CD44 antigen	AGAAAAAGCTGGTGATCAACGGTGGCAATGGGACAGTGGAAGACAGGAAA
1	1	5	5	Axl.2	X59560	AXL receptor tyrosine kinase	CTCCCCTCATTTGGGCCATGTTGCCCCTTGAGCCAGTCCCCTATGCCTGT
1	1	5	6	Pax3.1	X59358	paired box gene 3	CCCTAACTGTGAATTGTCCCAGCATGACCTAAAAAGCTGCGTGTGTTTCC
1	1	5	7	Hoxd12.2	X58849	homeo box D12	GTTCCAGAACCGGCGTATGAAGAAGAAGCGGGTAGTGCAGCGCGAGCAAG
1	1	5	8	Tnfrsf1a.2	X57796	tumor necrosis factor receptor superfamily, member 1a	ACACTAATGGATGAACTGTGTAAGGTAAGGACAAGCATAGAAAGGCGGGG
1	1	5	9	Zfp96.2	D88827	zinc finger protein 96	GACCTCAGACAAAAAGGAACCAGAGGCCCAAGGGCAATAATAAGGTGGAA
1	1	5	10	Sipa1.2	D87849	signal-induced proliferation associated gene 1	CAGATGTCACAGGTATCCAGGAGAAACACTCTAGGAGCCACTGGGCCGAA
1	1	5	11	Map2k3.2	D87115	mitogen activated protein kinase kinase 3	GCCCCTGAGAGGATCAACCCTGAACTGAATCAGAAGGGCTACAATGTCAA
1	1	5	12	Bach2.2	D86604	BTB and CNC homology 2	ATAAACTGCACTTCCAACTTGAGGAGCCGGAAGATCAGCCTCTGCTGCAC
1	1	5	13	Hnf4.1	D29015	hepatic nuclear factor 4	TCAAGCCTCCCTCTGCCATTCCCCAGCCAACGATCACCAAGCAAGAAGCC
1	1	5	14	Zfp57.1	D21850	zinc finger protein 57	AAGAGGATGGAATCCAGGAGGAGAAGACGGAAACGTGCCTGCACTGAGAA
1	1	5	15	Itga3.1	D13867	integrin alpha 3 (Cd49c)	GCTACCCTGTTCCTGAGAACCAGCATCCCTACCATCAACATGGAGAACAA
1	1	5	16	Map3k8.1	D13759	mitogen activated protein kinase kinase kinase 8	TTCTCAGGTGGTGGGACTAGACAGAGGGAGTGGCAAGCTCAGGGAAGGAT
1	1	6	1	BE447558.mn1	BE447558	EST expressed in B cells	GCCCACTCTCTCTGCATCTTCTGATTTTCTGTGAAGTCCTGTACAGTTGT
1	1	6	2	AW826088.mn1	AW826088	EST expressed in B cells	GCTTCTTTCGCTTTAGTGCTCCAGTTGCTAAAGAGATGGTTGCAATGCCA
1	1	6	3	AW496467.mn1	AW496467	EST expressed in B cells	ACCTCCCAAATAGGATGTGGCCTATGAACATCCGCCCATCCCCAGGGACC
1	1	6	4	AW610619.mn1	AW610619	EST expressed in B cells	AGAGATAGCTGGTGGGCGGGAGGATAAAAGCTCTCTAGGGACAGCAGCAA
1	1	6	5	AI450345.mn1	AI450345	EST expressed in B cells	GCTCAACACATGTCCATGGTGGTACACGCCTTCATGACTTCCCCATCAAA
1	1	6	6	AW496008.mn1	AW496008	EST expressed in B cells	CTGACATGGTTCCATGTAGGCAGACTTTCTTCTCTAGAGCTTCTGGAAGA
1	1	6	7	AI323578.mn1	AI323578	EST expressed in B cells	AAGGACATACAGCGACTGAGCCAAGAGCACCTTGAGAGTCAGCACCTGGA
1	1	6	8	BB164075.mn1	BB164075	EST expressed in B cells	CGATCCCAATTCTGTCCCAATCTCACCAGATGCTACTGTACTTGAATGGT
1	1	6	9	AW496483.mn1	AW496483	EST expressed in B cells	GAGAACGAGTGGAATGTTTAAGCTTAGGCCAACCAACAAAGCCCTCAACT
1	1	6	10	BE447343.mn1	BE447343	EST expressed in B cells	CTGCTCAGGGCTAGCACAGAACAGCTTAATAGAGAGCTAACATCTCAAGT
1	1	6	11	BB155594.mn1	BB155594	EST expressed in B cells	CTTTGGTGCCTCGGGTCAGACTTGGGTGCTCCATGGTAGTGGAGCCCTTA
1	1	6	12	AW825935.mn1	AW825935	EST expressed in B cells	TAGGAAGGAAGAGCACAGGCCGCCCCTTAGCAGTGGTGGAGAGTGCCCAA
1	1	6	13	AW610839.mn1	AW610839	EST expressed in B cells	CCTTGGATTTATGTATATAAGGTATACCCAACCCCCTACAGACCTGTGGG
1	1	6	14	AI892868.mn1	AI892868	EST expressed in B cells	CGTGGTTTCTACAGTGTTGAAACCTTCCTCCTCCTGCTGGCTCTTAAGGT
1	1	6	15	AW824213.mn1	AW824213	EST expressed in B cells	AAGGACAGCTGGCTCCTTGGGACAACTTGCTCTTATCCACTGATCTGCTT
1	1	6	16	AW496487.mn1	AW496487	EST expressed in B cells	CAGGGTGGTTAAAAAAGAAAACTCCAAACATGTCCCAGACCTCCCTCTCA
1	1	7	1	AW825833.mn1	AW825833	EST expressed in B cells	GCTAGGAGAGATAAGTCATGCTTGTAATCCCAGTGTTCAAGAGACAGAGC
1	1	7	2	AW825839.mn1	AW825839	EST expressed in B cells	GGGAGGGGTTGGGAAACAGTACTCCCTGTATTAGAAGGGTAAGAATACTA
1	1	7	3	AW825858.mn1	AW825858	EST expressed in B cells	TTCAAGAAGAGAGGCGAGGTTACTAAGCTGGGACTCCCTGGGGCCGCACC
1	1	7	4	AW825867.mn1	AW825867	EST expressed in B cells	GCACAGATGTTCAAATAAGGCTGTTGCCACCAAGCTAACCATCGTTTCCT
1	1	7	5	AW610766.mn1	AW610766	EST expressed in B cells	GATGACCATATGAGCTCAATCTGGTACCCAGAATGTCACACAGGAACATC
1	1	7	6	AW610777.mn1	AW610777	EST expressed in B cells	GCTTGGGAGCTGTGGCACCCTCACCCTCCGAGCACCTCTTCTTTCTCTTC
1	1	7	7	AW610779.mn1	AW610779	EST expressed in B cells	GCGTATCCAGCCTGGTCCATTTGCCCACAGCCACATCTGCCTTTACTCTC
1	1	7	8	AW610793.mn1	AW610793	EST expressed in B cells	CCAGCCTCACCCACACAGACTAACCCCTGGCTCCTATTTCTCCCAAGTAC
1	1	7	9	AW826043.mn1	AW826043	EST expressed in B cells	CTCCCGCAGGTTGTGACTGGAACACAGCAGGCTGCCTTCTTCAGTTAAGT
1	1	7	10	AI006891.mn1	AI006891	EST expressed in B cells	ATCTGAGCTGGATCACCCCAGGGCGGAGGACGCTTTCGCTTTGGAGGACA
1	1	7	11	AW824753.mn1	AW824753	EST expressed in B cells	GTCCGAATCGAGTTCCCGGAATCAGACGGTGCCCCATAGATGGCCAGCTT
1	1	7	12	AA214920.mn1	AA214920	EST expressed in B cells	GGGGCAGGGTTCTCCTGGCTCCACTTTCTTGGAGAAATAAATGATATAGA
1	1	7	13	AW825992.mn1	AW825992	EST expressed in B cells	TAAGCCTGACCTCACTCACCAACACGAAACATGCAGCTAGTGTACGTAAA
1	1	7	14	AW496304.mn1	AW496304	EST expressed in B cells	GAAAGTCAAAACCTTGCTTGTGCAAGCTGAGAAGAGCAAGAACTCACTGG
1	1	7	15	BB155487.mn1	BB155487	EST expressed in B cells	CCTCCCTTTTTCTGCAGCCCCAGCTTGACTTTGTGTTCAGTTCTTTCAAT
1	1	7	16	AW496417.mn1	AW496417	EST expressed in B cells	CACAAACAGCTGAGGAAGGCATATGACTCAAGACTCTGAAGTGACCAGCG
1	1	8	1	MHV68_orf26.2	MHV68_orf26.2		gagagggcaagaattgaatgttgagcaggatattatgctcatggggctgt
1	1	8	2	MHV68_orf29a.2	MHV68_orf29a.2		catgcttctgacatcagtggatgatttacatattggctacgtagcccacc
1	1	8	3	MHV68_orf30.2	MHV68_orf30.2		ggaacttgtcaggtcaaccacccaaggtattgaaaatatctgtctcctgc
1	1	8	4	MHV68_orf32.2	MHV68_orf32.2		gtggttagatattgtaaatgccactgcaactggagaggtattcaaggggg
1	1	8	5	MHV68_orf68.2	MHV68_orf68.2		gtctgaaaactgaccctctggtgctatttaaatatcccagcggacccaaa
1	1	8	6	MHV68_orf7.2	MHV68_orf7.2		tcaagacatcaaagactttgaggcacgctcagtagacctggacactgtat
1	1	8	7	MHV68_orf73.2	MHV68_orf73.2		ggttgtcttggcctactgtgaaaaataccacagcagcgtagaaggtacta
1	1	8	8	MHV68_orf75a.2	MHV68_orf75a.2		ctagaaacccctctggcggcactaacgtagctgcactctgcagttatgat
1	1	8	9	MHV68_TRb.2	MHV68_TRb.2		aaatgggcgtggcctagctcctcctggcgccccctactgttgtgtccagg
1	1	8	10	empty	empty	empty	empty
1	1	8	11	empty	empty	empty	empty
1	1	8	12	empty	empty	empty	empty
1	1	8	13	empty	empty	empty	empty
1	1	8	14	empty	empty	empty	empty
1	1	8	15	empty	empty	empty	empty
1	1	8	16	empty	empty	empty	empty
1	1	9	1	Siva-pending.cg2	AF033114		TGTTCATCGTGCATGAGATCTGTGGATGGGAAGGCGGTCTGCAGCCAGTG
1	1	9	2	Tnfrsf8.cg1	U25416		GAGGACCATGGGCCCACGACTGTCTCTGAGAAGTGACAACCATTGTTAGC
1	1	9	3	Tnfrsf8.cg3	U25416		AGTTGAGCCCAGTGAGCCCTCCTCCAGCTGTAGAGACTTGTGCCAGTGTT
1	1	9	4	Il2rb.cg2	M28052		TGTCTCTTCAAGAACTACAGGCCCAAGATTCAGTCCACCTAATATAGCAG
1	1	9	5	empty	empty	empty	empty
1	1	9	6	empty	empty	empty	empty
1	1	9	7	empty	empty	empty	empty
1	1	9	8	empty	empty	empty	empty
1	1	9	9	Bmp8a.2	M97017	bone morphogenetic protein 8a	TAGATGATCTGGGCTCTCTGCACCATTCATTGTGGCAGTTGGGACATTTT
1	1	9	10	Pax5.2	M97013	paired box gene 5	GGATGACATGAAAGCCAACTTGACGAGCCCCACCCCCGCTGACATCGGGA
1	1	9	11	Pfp.1	M95527	pore forming protein	TTTTCCTGCTGCTGCCACGACCTGTCCCTGCTCCCTGCTACACTGCCACT
1	1	9	12	Fadk.1	M95408	focal adhesion kinase	TTCTGTGCCAGTTTTGTACCAGAGCACTCCCAACTGCATCAAGAAATTCC
1	1	9	13	Il10.1	M84340	interleukin 10	CTAGGGAAGGTGATTCTAAGTAACCATCGGAAGGAAGTGGGAAGCATCAA
1	1	9	14	Cebpb.1	M84011	CCAAT/enhancer binding protein (C/EBP), beta	CTGGTGTGTAGGGGGCTGCGGGTTATTTTTGGGTTGTGTGTGGTGGTGGG
1	1	9	15	Nr5a2.1	M81385	nuclear receptor subfamily 5, group A, member 2	AAGCGTGTTAAACATTGCCAAATGAAGGAAAGGGTGAGCTGCAAAGGGGA
1	1	9	16	Tal2.1	M81077	T-cell acute lymphocytic leukemia 2	AAACTTATCCCTACTCACCCTCCAGACAAGAAGCTGAGCAAGAACGAGAC
1	1	10	1	Hoxb13.2	U57051	homeo box B13	CCGCCGGGTCAAGGAGAAGAAGGTTCTTGCCAAGGTCAAGACCAGCACTA
1	1	10	2	Cmkbr2.2	U56819	chemokine (C-C) receptor 2	TATTGCTGCTATTTTCTGCCTCCTCAGTACCTTTGCAACTGCCTCTTTCC
1	1	10	3	Il1rak.2	U56773	interleukin 1 receptor-associated kinase	CAGAATGTGAACACAGACAGGGCCAGCCAAAGAACTTGATAGAAGCTGAT
1	1	10	4	Hoxd3.2	U56401	homeo box D3	TAGGAAGCACCCAAGTCTAAACACAACCAAACGCTCTCCGAAGGGTCCAA
1	1	10	5	Atm.2	U43678	ataxia telangiectasia gene mutated in human beings	CAGCAAGACCGCCGCATACACACTGAACTGCAAATGGTGGGGGCAGCAGA
1	1	10	6	Tcfl4.1	U43548	transcription factor like 4	TATATGCAGTTTCCCAAACTTCTTAGCAGACCTCCAAAGCAGCCCCAGCC
1	1	10	7	Map3k3.1	U43187	mitogen activated protein kinase kinase kinase 3	CCTCAGCCCGACCTGTCCACTTGTCATCAACCTCATTCCCTTCTTGTTCC
1	1	10	8	Map3k2.1	U43186	mitogen activated protein kinase kinase kinase 2	GCTGCCATCTTTAAGATCGCCACTCAGCCAACGAACCCAAAGCTGCCACC
1	1	10	9	Eno3.2	X61600	enolase 3, beta muscle	TGTGACCTGCTGTGACAAGGAAGTAAGGGATTTGAAAGCTGAGTGGAATG
1	1	10	10	Pdx1.2	X74342	pancreatic and duodenal homeobox gene 1	CCTGGGACCAATTTAGACAACCTGGGCTCCAAACTGAGGACAATAAAAAG
1	1	10	11	Gh.1	Z46663	growth hormone	ACAGGAGCTGGAAGATGGCAGCCCCCGTGTTGGGCAGATCCTCAAGCAAA
1	1	10	12	empty	empty	empty	empty
1	1	10	13	empty	empty	empty	empty
1	1	10	14	empty	empty	empty	empty
1	1	10	15	empty	empty	empty	empty
1	1	10	16	empty	empty	empty	empty
1	1	11	1	Ret.2	X67812	ret proto-oncogene	CAATGCTCCCCTCCCGCGCTCCCTCCCTTCCACATGGATTGAAAACAAAC
1	1	11	2	Hoxa4.1	X66861	homeo box A4	CAAAGTGTGTAGACCTTGATGGTAGGTGTGGCATGTAGTTTCCTCTCCTT
1	1	11	3	Erbb2.2	X66236	avian erythroblastosis oncogene B 2	TTCCCTTCCCAGGCTGATTTTACCTGAGGATGTGGCGACAAACCCATTAT
1	1	11	4	Cd44.2	X66084	CD44 antigen	AGAAAAAGCTGGTGATCAACGGTGGCAATGGGACAGTGGAAGACAGGAAA
1	1	11	5	Axl.2	X59560	AXL receptor tyrosine kinase	CTCCCCTCATTTGGGCCATGTTGCCCCTTGAGCCAGTCCCCTATGCCTGT
1	1	11	6	Pax3.1	X59358	paired box gene 3	CCCTAACTGTGAATTGTCCCAGCATGACCTAAAAAGCTGCGTGTGTTTCC
1	1	11	7	Hoxd12.2	X58849	homeo box D12	GTTCCAGAACCGGCGTATGAAGAAGAAGCGGGTAGTGCAGCGCGAGCAAG
1	1	11	8	Tnfrsf1a.2	X57796	tumor necrosis factor receptor superfamily, member 1a	ACACTAATGGATGAACTGTGTAAGGTAAGGACAAGCATAGAAAGGCGGGG
1	1	11	9	Zfp96.2	D88827	zinc finger protein 96	GACCTCAGACAAAAAGGAACCAGAGGCCCAAGGGCAATAATAAGGTGGAA
1	1	11	10	Sipa1.2	D87849	signal-induced proliferation associated gene 1	CAGATGTCACAGGTATCCAGGAGAAACACTCTAGGAGCCACTGGGCCGAA
1	1	11	11	Map2k3.2	D87115	mitogen activated protein kinase kinase 3	GCCCCTGAGAGGATCAACCCTGAACTGAATCAGAAGGGCTACAATGTCAA
1	1	11	12	Bach2.2	D86604	BTB and CNC homology 2	ATAAACTGCACTTCCAACTTGAGGAGCCGGAAGATCAGCCTCTGCTGCAC
1	1	11	13	Hnf4.1	D29015	hepatic nuclear factor 4	TCAAGCCTCCCTCTGCCATTCCCCAGCCAACGATCACCAAGCAAGAAGCC
1	1	11	14	Zfp57.1	D21850	zinc finger protein 57	AAGAGGATGGAATCCAGGAGGAGAAGACGGAAACGTGCCTGCACTGAGAA
1	1	11	15	Itga3.1	D13867	integrin alpha 3 (Cd49c)	GCTACCCTGTTCCTGAGAACCAGCATCCCTACCATCAACATGGAGAACAA
1	1	11	16	Map3k8.1	D13759	mitogen activated protein kinase kinase kinase 8	TTCTCAGGTGGTGGGACTAGACAGAGGGAGTGGCAAGCTCAGGGAAGGAT
1	1	12	1	BE447558.mn1	BE447558	EST expressed in B cells	GCCCACTCTCTCTGCATCTTCTGATTTTCTGTGAAGTCCTGTACAGTTGT
1	1	12	2	AW826088.mn1	AW826088	EST expressed in B cells	GCTTCTTTCGCTTTAGTGCTCCAGTTGCTAAAGAGATGGTTGCAATGCCA
1	1	12	3	AW496467.mn1	AW496467	EST expressed in B cells	ACCTCCCAAATAGGATGTGGCCTATGAACATCCGCCCATCCCCAGGGACC
1	1	12	4	AW610619.mn1	AW610619	EST expressed in B cells	AGAGATAGCTGGTGGGCGGGAGGATAAAAGCTCTCTAGGGACAGCAGCAA
1	1	12	5	AI450345.mn1	AI450345	EST expressed in B cells	GCTCAACACATGTCCATGGTGGTACACGCCTTCATGACTTCCCCATCAAA
1	1	12	6	AW496008.mn1	AW496008	EST expressed in B cells	CTGACATGGTTCCATGTAGGCAGACTTTCTTCTCTAGAGCTTCTGGAAGA
1	1	12	7	AI323578.mn1	AI323578	EST expressed in B cells	AAGGACATACAGCGACTGAGCCAAGAGCACCTTGAGAGTCAGCACCTGGA
1	1	12	8	BB164075.mn1	BB164075	EST expressed in B cells	CGATCCCAATTCTGTCCCAATCTCACCAGATGCTACTGTACTTGAATGGT
1	1	12	9	AW496483.mn1	AW496483	EST expressed in B cells	GAGAACGAGTGGAATGTTTAAGCTTAGGCCAACCAACAAAGCCCTCAACT
1	1	12	10	BE447343.mn1	BE447343	EST expressed in B cells	CTGCTCAGGGCTAGCACAGAACAGCTTAATAGAGAGCTAACATCTCAAGT
1	1	12	11	BB155594.mn1	BB155594	EST expressed in B cells	CTTTGGTGCCTCGGGTCAGACTTGGGTGCTCCATGGTAGTGGAGCCCTTA
1	1	12	12	AW825935.mn1	AW825935	EST expressed in B cells	TAGGAAGGAAGAGCACAGGCCGCCCCTTAGCAGTGGTGGAGAGTGCCCAA
1	1	12	13	AW610839.mn1	AW610839	EST expressed in B cells	CCTTGGATTTATGTATATAAGGTATACCCAACCCCCTACAGACCTGTGGG
1	1	12	14	AI892868.mn1	AI892868	EST expressed in B cells	CGTGGTTTCTACAGTGTTGAAACCTTCCTCCTCCTGCTGGCTCTTAAGGT
1	1	12	15	AW824213.mn1	AW824213	EST expressed in B cells	AAGGACAGCTGGCTCCTTGGGACAACTTGCTCTTATCCACTGATCTGCTT
1	1	12	16	AW496487.mn1	AW496487	EST expressed in B cells	CAGGGTGGTTAAAAAAGAAAACTCCAAACATGTCCCAGACCTCCCTCTCA
1	1	13	1	AW825833.mn1	AW825833	EST expressed in B cells	GCTAGGAGAGATAAGTCATGCTTGTAATCCCAGTGTTCAAGAGACAGAGC
1	1	13	2	AW825839.mn1	AW825839	EST expressed in B cells	GGGAGGGGTTGGGAAACAGTACTCCCTGTATTAGAAGGGTAAGAATACTA
1	1	13	3	AW825858.mn1	AW825858	EST expressed in B cells	TTCAAGAAGAGAGGCGAGGTTACTAAGCTGGGACTCCCTGGGGCCGCACC
1	1	13	4	AW825867.mn1	AW825867	EST expressed in B cells	GCACAGATGTTCAAATAAGGCTGTTGCCACCAAGCTAACCATCGTTTCCT
1	1	13	5	AW610766.mn1	AW610766	EST expressed in B cells	GATGACCATATGAGCTCAATCTGGTACCCAGAATGTCACACAGGAACATC
1	1	13	6	AW610777.mn1	AW610777	EST expressed in B cells	GCTTGGGAGCTGTGGCACCCTCACCCTCCGAGCACCTCTTCTTTCTCTTC
1	1	13	7	AW610779.mn1	AW610779	EST expressed in B cells	GCGTATCCAGCCTGGTCCATTTGCCCACAGCCACATCTGCCTTTACTCTC
1	1	13	8	AW610793.mn1	AW610793	EST expressed in B cells	CCAGCCTCACCCACACAGACTAACCCCTGGCTCCTATTTCTCCCAAGTAC
1	1	13	9	AW826043.mn1	AW826043	EST expressed in B cells	CTCCCGCAGGTTGTGACTGGAACACAGCAGGCTGCCTTCTTCAGTTAAGT
1	1	13	10	AI006891.mn1	AI006891	EST expressed in B cells	ATCTGAGCTGGATCACCCCAGGGCGGAGGACGCTTTCGCTTTGGAGGACA
1	1	13	11	AW824753.mn1	AW824753	EST expressed in B cells	GTCCGAATCGAGTTCCCGGAATCAGACGGTGCCCCATAGATGGCCAGCTT
1	1	13	12	AA214920.mn1	AA214920	EST expressed in B cells	GGGGCAGGGTTCTCCTGGCTCCACTTTCTTGGAGAAATAAATGATATAGA
1	1	13	13	AW825992.mn1	AW825992	EST expressed in B cells	TAAGCCTGACCTCACTCACCAACACGAAACATGCAGCTAGTGTACGTAAA
1	1	13	14	AW496304.mn1	AW496304	EST expressed in B cells	GAAAGTCAAAACCTTGCTTGTGCAAGCTGAGAAGAGCAAGAACTCACTGG
1	1	13	15	BB155487.mn1	BB155487	EST expressed in B cells	CCTCCCTTTTTCTGCAGCCCCAGCTTGACTTTGTGTTCAGTTCTTTCAAT
1	1	13	16	AW496417.mn1	AW496417	EST expressed in B cells	CACAAACAGCTGAGGAAGGCATATGACTCAAGACTCTGAAGTGACCAGCG
1	1	14	1	landing light	landing light	landing light	landing light
1	1	14	2	Mm-Prdx	NM_007452	peroxiredoxin 3 (Prdx3)
1	1	14	3	Mm-Jund1	J04509	Jun proto-oncogene related gene d1 (Jund1.2)
1	1	14	4	Mm-Shfdg1	U41626	split hand/foot deleted gene 1 (Shfdg1.1)
1	1	14	5	Mm-Mea	NM_010787	male enhanced antigen 1 (Mea1)
1	1	14	6	Mm-Pep4	NM_008820	peptidase 4 (Pep4)
1	1	14	7	Mm-Tank	NM_011529	TRAF family member-associated Nf-kappa B activator (Tank)
1	1	14	8	Mm-Uchrp	NM_009462	ubiquintin c-terminal hydrolase related polypeptide (Uchrp)
1	1	14	9	Mm-Ctcf	NM_007794	CCCTC-binding factor (Ctcf)
1	1	14	10	Eafla1.1	M22432	eukaryotic translation elongation factor 1 alpha 1 (Eefla1.1)
1	1	14	11	Rps4x.1	M73436	ribosomal protein S4, X-linked	TGGTGTAATCACCAACAGAGAGAGACATCCCGGCTCTTTTGATGTGGTTC
1	1	14	12	Aop1.1	M28723	anti-oxidant protein 1	AACCAATTCTCCCCGAGTGCTTTGCCCCCATTTCTTGGATCATGTCCTTA
1	1	14	13	Adk.1	U26589	adenosine kinase	AGCGAGCGTCATCATTAGGCGAACTGGCTGTACTTTTCCTGAGAAGCCAA
1	1	14	14	Ppox.1	U25114	protoporphyrinogen oxidase	AGCAACAAGCCCAGGAGGCAGCCGCCACACAGTTAGGACTAAAAGAACCA
1	1	14	15	Rpl3.1	Y00225	ribosomal protein L3	TCAAGAAAGATCGCATTGCCAAGGAGGAAGGAGCTTGATTCCAGGACCAC
1	1	14	16	landing light	landing light	landing light	landing light
1	2	1	1	landing light	landing light	landing light	landing light
1	2	1	2	Lys-A	X17013-a	Bacillus subtilis,diaminopimelate decarboxylase [lysA] Oligo A
1	2	1	3	Lys-B	X17013-b	Bacillus subtilis,diaminopimelate decarboxylase [lysA] Oligo B
1	2	1	4	Phe-A	M24537-a	Bacillus subtilis,[pheB] Oligo A
1	2	1	5	Phe-B	M24537-b	Bacillus subtilis,[pheB] Oligo B
1	2	1	6	Thr-A	X04603-a	Bacillus subtilus, threonine synthase [thrB] Oligo A
1	2	1	7	Thr-B	X04603-b	Bacillus subtilus, threonine synthase [thrB] Oligo B
1	2	1	8	Trp-A	K01391-a	Bacillus subtilus, [trpE] Oligo A
1	2	1	9	Trp-B	K01391-b	Bacillus subtilus, [trpE] Oligo B
1	2	1	10	Dap-A	L38424-a	Bacillus subtilus, dehydrodipicolinate reductase [dapB] Oligo A
1	2	1	11	Dap-B	L38424-b	Bacillus subtilus, dehydrodipicolinate reductase [dapB] Oligo B
1	2	1	12	empty	empty	empty	empty
1	2	1	13	empty	empty	empty	empty
1	2	1	14	empty	empty	empty	empty
1	2	1	15	empty	empty	empty	empty
1	2	1	16	landing light	landing light	landing light	landing light
1	2	2	1	empty	empty	empty	empty
1	2	2	2	empty	empty	empty	empty
1	2	2	3	empty	empty	empty	empty
1	2	2	4	empty	empty	empty	empty
1	2	2	5	empty	empty	empty	empty
1	2	2	6	empty	empty	empty	empty
1	2	2	7	empty	empty	empty	empty
1	2	2	8	empty	empty	empty	empty
1	2	2	9	empty	empty	empty	empty
1	2	2	10	empty	empty	empty	empty
1	2	2	11	empty	empty	empty	empty
1	2	2	12	empty	empty	empty	empty
1	2	2	13	empty	empty	empty	empty
1	2	2	14	empty	empty	empty	empty
1	2	2	15	empty	empty	empty	empty
1	2	2	16	empty	empty	empty	empty
1	2	3	1	Stat3.1	U30709	signal transducer and activator of transcription 3	ACCTCTGAGTCTGGGGATGGGGCTGAGAGCAGAAGGGAGGCAAAGGGGAA
1	2	3	2	Flt3l.1	U29875	FMS-like tyrosine kinase 3 ligand	ATGGCGATGGACACTGTAATTCCAGTGCTTCTGGATTGGACATGCTGAAA
1	2	3	3	Atoh2.1	U29086	atonal homolog 2 (Drosophila)	GAGGAGGAAACACGGTATTTGGGGGAGGTTATCAGTGTCATAATTTGGGG
1	2	3	4	Cmkbr1l2.2	U28406	chemokine (C-C) receptor 1,-like 2	TCTTCCTGGTGAGAAAATGGAAAGAACAAGCTCTGTCTCCCCATCAACTG
1	2	3	5	Tnfip3.1	U19463	tumor necrosis factor induced protein 3	CATCGAAGCTCAGAACCAGAGATTCCATGAAGCAAGAAGAACGGAAGAAC
1	2	3	6	Atf3.1	U19118	activating transcription factor 3	AGGGTGTAGGACTCCATACTCAGTGACAGGGCAGGAAGAGCCAAAGATAA
1	2	3	7	Tcf15.1	U18658	transcription factor 15	GGACAGAGGAGAAGATTCCAGAAGCCCAAACCACTCCTGCGTTGTGTAAG
1	2	3	8	Il17.1	U35108	interleukin 17	GAGGAGGGAGAAAATGAGGAATCCGGGAGGAAAAGATAGAAAGGGGAGAA
1	2	3	9	Kit.cg1	Y00864		GGATGTCAGGTACTTAAGGGGCCACACCATTGAGAATTTTGTCTTGGATA
1	2	3	10	Kit.cg3	Y00864		TCGTTTCGACTTGAGTGCTACACTCTTGCACCTTTCCAAAGTAAGCTGGT
1	2	3	11	Lat.cg2	NM_010689		AGCTGGCCTCTGTGAACTCCCAGGAGGTGGAAGACGAAGGAGAAGAGGAA
1	2	3	12	Ptcra.cg1	NM_011195		AAAACACAAGGCATGTCGGGCTGGTGAGACGGCTCAGTGGTTAAGAGCAC
1	2	3	13	Pfp.cg1	J04148		GAGCAGCCATATCGAGAGTCACCTCCACCAAGAAGAGTCAACTACGAAAA
1	2	3	14	Pfp.cg3	J04148		TGATGTCTTCTAGACCAAGTTACTGGCGGGATCAGCACAAGAATGGCTTC
1	2	3	15	H2-Ea	belindaKB		GGCTTTGGAGAAATGAACATGGGCATAGAAAGGGCAGTCTTTGAACTGAA
1	2	3	16	H2-Ea	belindaKB		GGCTTTGGAGAAATGAACATGGGCATAGAAAGGGCAGTCTTTGAACTGAA
1	2	4	1	Ly86.2	AB007599	lymphocyte antigen 86	GACCCCAAGGTCCCTGGACTCACCTAGCTGCAAGAACCACTGATAACCAA
1	2	4	2	Insrr.2	AB007135	insulin receptor-related receptor	TCCTTCTTTTGCCTTAAGAGCATCCCTCAATGTGCAGTCTCCCCATTTCC
1	2	4	3	Map3k5.2	AB006787	mitogen activated protein kinase kinase kinase 5	TGTGGGAGGGGGAGCCGACAGGAGGAGAGGGAGAACCACTTTAAATCCAG
1	2	4	4	Maz.2	AB006360	MYC-associated zinc finger protein (purine-binding transcription factor)	GTCCTGTGCTCTCCTCCTTCTGTCCCCTCCCCTACTGTCTGCTGCCCCTT
1	2	4	5	Tcea1.2	M18209	transcription elongation factor A (SII), 1	AACCGTTGCACAAGCTTTGCACTCTTCTATGCTCTGCTTTGTAGACCGTT
1	2	4	6	Eef1a1.2	M22432	eukaryotic translation elongation factor 1 alpha 1	GACATGAGGCAGACAGTTGCTGTGGGTGTCATCAAAGCTGTGGACAAGAA
1	2	4	7	Mea1.2	M27938	male enhanced antigen 1	ACAACTCTGGTCTTAACAGCCTCCTCCTTCCCATGTCCCTTTCACACCAA
1	2	4	8	Aop1.2	M28723	anti-oxidant protein 1	TCTTTCCCTTAGCCTGCCCTGAACCTTGGTCTACAGTGAAGTAGCACATA
1	2	4	9	Klf2.cg2	NM_008452		AGTTCTGGCCCCACAGTGACTGAAGGCCCCAGGAAAGAAGACAGGAGTCT
1	2	4	10	Zfp147.cg1	D63902		CCCATCTAGACCTCGCCCTGTTTGTGTCTTTATTTGCCTGCTTCTGATTC
1	2	4	11	Zfp147.cg3	D63902		GATGGAGTGCCATTGTTATTTGTCTGCCTTGTGCCTGACACAGCGGAATT
1	2	4	12	Stat1.cg2	NM_009283		ACCACAGACAACCTGCTTCCCATGTCTCCAGAGGAGTTTGATGAGATGTC
1	2	4	13	Apoe.cg2	NM_009696		TGGCTACCAACCCCATCATCACCCCAGTGGCCCAGGAGAATCAATGAGTA
1	2	4	14	Cd83.cg1	NM_009856		CTCATTTGCTTCCCAAAGAGATTTTGTCCCACTAATGGTGTGCCCATCAC
1	2	4	15	Cd83.cg3	NM_009856		TGGTCTTCTGTGTGAACTCCTCCTGAGAAACGTGGAGACTGGCTCAGCGC
1	2	4	16	Cct8.cg2	NM_009840		AAGTTTGCTGAAGCGTTTGAAGCGATTCCACGGGCACTGGCAGAAAATTC
1	2	5	1	Fcgr2b.2	M16367	Fc receptor, IgG, low affinity IIb	CACTTCTCAAGCATCCCGAAGCCCTGGATGAAGAAACAGAGCATGATTAC
1	2	5	2	Fgl2.2	M16238	fibrinogen-like protein 2	GTGTGCGAGGCTCAAGGAGCATTAGAATCCCAGGATGGGCTGGACCTGGA
1	2	5	3	Cd5.2	M15177	CD5 antigen	TTCCTGCAAGAGCCAACACTCAGCAGACAGAGCCTACGAGCAACCAATCC
1	2	5	4	Ifna7.2	M13710	interferon alpha family, gene 7	GAGAGAGAAGAAACACAGCCCCTGTGCCTGGGAGGTGGTCAGAGCAGAAA
1	2	5	5	Traf2.2	L35303	Tnf receptor-associated factor 2	CAGGAGCAAAGTGACTGGCCTTCCCCACCCCATCCTTTGGAAAAGAGGTA
1	2	5	6	Traf1.2	L35302	Tnf receptor-associated factor 1	CATTGAGCCAAGGCTATGGGGCCTAAGTGGAGGGGCACTCCTACCAGGAC
1	2	5	7	Sox18.1	L35032	SRY-box containing gene 18	TGCTTGCATCTCAGGCTAGACACTGTCCTTGCCCTCCACCGCTTCTGCAT
1	2	5	8	Thpo.1	L34169	thrombopoietin	CCTAACTCTACCGCCCCTCATCCAGTCACAATGTACCCTCATCCCAGGAA
1	2	5	9	Trp63.1	AF075436	transformation related protein 63	ACTATTTCACGACCCAGGGGCTGACCACCATCTATCAGATTGAGCATTAC
1	2	5	10	Mllt2h.1	AF074266	homolog of human MLLT2 unidentified gene	CCATGATCCAGTGCAGACAACGACTGTCAGATCGGAATGTCAGTACTCAA
1	2	5	11	Zfr.1	AF071059	zinc finger RNA binding protein	AAGAAGGGATAGTGATGGAGTGGATGGATTTGAAGCTGAGGGGAAGAAAG
1	2	5	12	Foxh1.2	AF069303	forkhead box H1	ACTACCGACCACCTCTTGTCCCCAGTGCCCATCTTCTGCCAGCCCAGCTT
1	2	5	13	Zfp105.2	AF045565	zinc finger protein 105	AGGGAAGAGTACGATGCCCTGCTTTTGGGTCATAACCTACTGCTCCTAAT
1	2	5	14	Znfn1a2.1	AF044257	zinc finger protein, subfamily 1A, 2 (Helios)	CGCTACGAATTTTCATCACACATTGTTCGAGGGGAGCACACATTCCACTA
1	2	5	15	Cd84.1	AF043445	CD84 antigen	AGACCACGAAGGACACAAGGACAAGTCATCTATGAGGATTGAATCAACGG
1	2	5	16	Itgb5.1	AF043256	integrin beta 5	CTCCATTGAGCCCTAAGGGACCTGGTAGCCACACAGCGGGCCACAGGCAC
1	2	6	1	AW824308.mn1	AW824308	EST expressed in B cells	CAGTTTGGGGGCTCAACCTGAATCCCATAGTCGTCAGGGCCTTCTGTAGC
1	2	6	2	AW824367.mn1	AW824367	EST expressed in B cells	ATTCACACAGTCGGGCTTGAACTTCATGATCTTTCCCACTGCTGAGATGC
1	2	6	3	AW610647.mn1	AW610647	EST expressed in B cells	CTGTGCAAAGGAATCACAAACACGGAGACATCGTCGTAGGATACCTGCCC
1	2	6	4	AI449231.mn1	AI449231	EST expressed in B cells	AAGAAGAGGCACAGCACCCTTGGCAGGTCAGAGGGAACATAAAACTGGCC
1	2	6	5	AW825765.mn1	AW825765	EST expressed in B cells	AAGCTTTCACCCACGGTGTCGCCATGTCTGGAGGAGGCGGTGTAAACATG
1	2	6	6	AW825313.mn1	AW825313	EST expressed in B cells	CTATGTCCACCCAAAACTGCTGCCGGCTCCTCTGAGGAAAAGAATATTTT
1	2	6	7	AW825385.mn1	AW825385	EST expressed in B cells	GGTTCCAGCAGCTGTTTCCCATTCGGAATTCTGGCATCGGTATTTCTATA
1	2	6	8	AW825841.mn1	AW825841	EST expressed in B cells	CTCTACCAGGAATGACAACCACAAGGCTGGAGTGACAGCTCCTAAGGAGC
1	2	6	9	Cask.2	Y17138	calcium/calmodulin-dependent serine protein kinase	CGCGAGCGTTTATGCTGTCGGTGTGTCTGTGTTGGACAAAACAATCTGTA
1	2	6	10	Hfh11.1	Y17107	HNF-3/forkhead homolog 11	GCAGAACTATTGAGCATAGATAATTTTCCCCCCTCAGGCCAGCTTTTTCC
1	2	6	11	Nkx2-9.2	Y15741	Drosophila NK2 transcription factor related, locus 9	GGAACTGGTGAGGCTGCTGCGGAGTGCCTAAAGCCACCCTAGACTTGGGA
1	2	6	12	Irx3.2	Y15001	iroquois related homeobox 3 (Drosophila)	CCTCCCCCAAGTCACCCCACATTTAGATTGTGAGGTTCCTTCGTTGTGTT
1	2	6	13	Foxc2.2	Y08222	forkhead box C2	CCCTACTTGTGACTGTCAGGGAACCCAGGTTGTGTTGTAGGCTTTTCCCA
1	2	6	14	Barx1.2	Y07960	BarH-like homeobox 1	CGGCGCTCCACGCTCATTCACGCCCCGCTCCTTGCCCACACTTTTATCCC
1	2	6	15	Nfic.2	Y07693	nuclear factor I/C	AGTCCCAGCCTGCATTTTTGGTGGAAAATTAGATGGAGTGAGAAGCCCCT
1	2	6	16	Tnfsf7.2	Y13637	tumor necrosis factor (ligand) superfamily, member 7	GCTTTGCATAAACCCAGCATCCAGGAAGCCCCTGATTTCATCCTCAGCAC
1	2	7	1	AI323852.mn1	AI323852	EST expressed in B cells	AATAGGACTTCATCCTCAGAACAGTGCCCGTGCAATCTTCCTCCCCGTGG
1	2	7	2	AI661191.mn1	AI661191	EST expressed in B cells	TGGAGCCCCCCCAAAACTTGCTCTGGTTAAGCAGCCCAGGCTACACATCA
1	2	7	3	AW825842.mn1	AW825842	EST expressed in B cells	TTTAGGACAGCAGAAGCCCAACACCACGGTGCTGATAACCCTCTCAACCC
1	2	7	4	AW496455.mn1	AW496455	EST expressed in B cells	CTAACGTGATCATCCATGAAGCATACCTTGAAGGAGTAACAGACTGGTGG
1	2	7	5	AW824641.mn1	AW824641	EST expressed in B cells	CTCTTCCTCTAGGCCTGCCCATAGGACCTTTATTCCTCTTTCCCAATTAA
1	2	7	6	AW610684.mn1	AW610684	EST expressed in B cells	CAGCTTGGTCCTGAGGCTGCTGAACCAGCATGTCCACAGTTTTTGGCACA
1	2	7	7	AA929544.mn1	AA929544	EST expressed in B cells	GCTCAGAGTCTTCATATCCTACGTGACTGACTACAGTTGGTTTGGAGGCC
1	2	7	8	AW496266.mn1	AW496266	EST expressed in B cells	AGGGGTTGGAAGCAGCAGCCTTATCCACCTCAAACTCACGCCCCACCCCA
1	2	7	9	AW824416.mn1	AW824416	EST expressed in B cells	GCATGGTCAAGGCCCCCTAAGATTGGATTTTATCACTCTGCTTCTTTGTG
1	2	7	10	AW824430.mn1	AW824430	EST expressed in B cells	ATAACACACTTCTCACAATGATCCTTGATGAAGCCCCAAACAGCCCTCCA
1	2	7	11	AW824436.mn1	AW824436	EST expressed in B cells	GTCCGACACAGAGTGCATTGCCAGATGCAAATGTACAGAGGTGCTTTTAA
1	2	7	12	AW824518.mn1	AW824518	EST expressed in B cells	GCACAGGAGTCCTCTGGGAGTAGTCTCTGGGGTCTTTTCAAATGTATAAT
1	2	7	13	AW824712.mn1	AW824712	EST expressed in B cells	CAGATCCTCGCCAGGGTTTGGGACAGGCTGAGGATAAGGAGCCAGACTAA
1	2	7	14	AW824719.mn1	AW824719	EST expressed in B cells	GCAGTTTGAGGAGGGGTTGTCACAGAAGCCTTCTATGACTCTCAACTGTG
1	2	7	15	AW824728.mn1	AW824728	EST expressed in B cells	ACCCTCCTGATGCAGACCGTGGGAAGTGACAGTAGCATCCTCTCAGGCCC
1	2	7	16	AW824745.mn1	AW824745	EST expressed in B cells	CATCCTGTTTCTGCTACTTTCTATAGATCCTTGGGCACCGAAGTCAACTC
1	2	8	1	empty	empty	empty	empty
1	2	8	2	empty	empty	empty	empty
1	2	8	3	empty	empty	empty	empty
1	2	8	4	empty	empty	empty	empty
1	2	8	5	empty	empty	empty	empty
1	2	8	6	empty	empty	empty	empty
1	2	8	7	empty	empty	empty	empty
1	2	8	8	empty	empty	empty	empty
1	2	8	9	empty	empty	empty	empty
1	2	8	10	empty	empty	empty	empty
1	2	8	11	empty	empty	empty	empty
1	2	8	12	empty	empty	empty	empty
1	2	8	13	empty	empty	empty	empty
1	2	8	14	empty	empty	empty	empty
1	2	8	15	empty	empty	empty	empty
1	2	8	16	empty	empty	empty	empty
1	2	9	1	Stat3.1	U30709	signal transducer and activator of transcription 3	ACCTCTGAGTCTGGGGATGGGGCTGAGAGCAGAAGGGAGGCAAAGGGGAA
1	2	9	2	Flt3l.1	U29875	FMS-like tyrosine kinase 3 ligand	ATGGCGATGGACACTGTAATTCCAGTGCTTCTGGATTGGACATGCTGAAA
1	2	9	3	Atoh2.1	U29086	atonal homolog 2 (Drosophila)	GAGGAGGAAACACGGTATTTGGGGGAGGTTATCAGTGTCATAATTTGGGG
1	2	9	4	Cmkbr1l2.2	U28406	chemokine (C-C) receptor 1,-like 2	TCTTCCTGGTGAGAAAATGGAAAGAACAAGCTCTGTCTCCCCATCAACTG
1	2	9	5	Tnfip3.1	U19463	tumor necrosis factor induced protein 3	CATCGAAGCTCAGAACCAGAGATTCCATGAAGCAAGAAGAACGGAAGAAC
1	2	9	6	Atf3.1	U19118	activating transcription factor 3	AGGGTGTAGGACTCCATACTCAGTGACAGGGCAGGAAGAGCCAAAGATAA
1	2	9	7	Tcf15.1	U18658	transcription factor 15	GGACAGAGGAGAAGATTCCAGAAGCCCAAACCACTCCTGCGTTGTGTAAG
1	2	9	8	Il17.1	U35108	interleukin 17	GAGGAGGGAGAAAATGAGGAATCCGGGAGGAAAAGATAGAAAGGGGAGAA
1	2	9	9	Kit.cg1	Y00864		GGATGTCAGGTACTTAAGGGGCCACACCATTGAGAATTTTGTCTTGGATA
1	2	9	10	Kit.cg3	Y00864		TCGTTTCGACTTGAGTGCTACACTCTTGCACCTTTCCAAAGTAAGCTGGT
1	2	9	11	Lat.cg2	NM_010689		AGCTGGCCTCTGTGAACTCCCAGGAGGTGGAAGACGAAGGAGAAGAGGAA
1	2	9	12	Ptcra.cg1	NM_011195		AAAACACAAGGCATGTCGGGCTGGTGAGACGGCTCAGTGGTTAAGAGCAC
1	2	9	13	Pfp.cg1	J04148		GAGCAGCCATATCGAGAGTCACCTCCACCAAGAAGAGTCAACTACGAAAA
1	2	9	14	Pfp.cg3	J04148		TGATGTCTTCTAGACCAAGTTACTGGCGGGATCAGCACAAGAATGGCTTC
1	2	9	15	H2-Ea	belindaKB		GGCTTTGGAGAAATGAACATGGGCATAGAAAGGGCAGTCTTTGAACTGAA
1	2	9	16	H2-Ea	belindaKB		GGCTTTGGAGAAATGAACATGGGCATAGAAAGGGCAGTCTTTGAACTGAA
1	2	10	1	Ly86.2	AB007599	lymphocyte antigen 86	GACCCCAAGGTCCCTGGACTCACCTAGCTGCAAGAACCACTGATAACCAA
1	2	10	2	Insrr.2	AB007135	insulin receptor-related receptor	TCCTTCTTTTGCCTTAAGAGCATCCCTCAATGTGCAGTCTCCCCATTTCC
1	2	10	3	Map3k5.2	AB006787	mitogen activated protein kinase kinase kinase 5	TGTGGGAGGGGGAGCCGACAGGAGGAGAGGGAGAACCACTTTAAATCCAG
1	2	10	4	Maz.2	AB006360	MYC-associated zinc finger protein (purine-binding transcription factor)	GTCCTGTGCTCTCCTCCTTCTGTCCCCTCCCCTACTGTCTGCTGCCCCTT
1	2	10	5	Tcea1.2	M18209	transcription elongation factor A (SII), 1	AACCGTTGCACAAGCTTTGCACTCTTCTATGCTCTGCTTTGTAGACCGTT
1	2	10	6	Eef1a1.2	M22432	eukaryotic translation elongation factor 1 alpha 1	GACATGAGGCAGACAGTTGCTGTGGGTGTCATCAAAGCTGTGGACAAGAA
1	2	10	7	Mea1.2	M27938	male enhanced antigen 1	ACAACTCTGGTCTTAACAGCCTCCTCCTTCCCATGTCCCTTTCACACCAA
1	2	10	8	Aop1.2	M28723	anti-oxidant protein 1	TCTTTCCCTTAGCCTGCCCTGAACCTTGGTCTACAGTGAAGTAGCACATA
1	2	10	9	Klf2.cg2	NM_008452		AGTTCTGGCCCCACAGTGACTGAAGGCCCCAGGAAAGAAGACAGGAGTCT
1	2	10	10	Zfp147.cg1	D63902		CCCATCTAGACCTCGCCCTGTTTGTGTCTTTATTTGCCTGCTTCTGATTC
1	2	10	11	Zfp147.cg3	D63902		GATGGAGTGCCATTGTTATTTGTCTGCCTTGTGCCTGACACAGCGGAATT
1	2	10	12	Stat1.cg2	NM_009283		ACCACAGACAACCTGCTTCCCATGTCTCCAGAGGAGTTTGATGAGATGTC
1	2	10	13	Apoe.cg2	NM_009696		TGGCTACCAACCCCATCATCACCCCAGTGGCCCAGGAGAATCAATGAGTA
1	2	10	14	Cd83.cg1	NM_009856		CTCATTTGCTTCCCAAAGAGATTTTGTCCCACTAATGGTGTGCCCATCAC
1	2	10	15	Cd83.cg3	NM_009856		TGGTCTTCTGTGTGAACTCCTCCTGAGAAACGTGGAGACTGGCTCAGCGC
1	2	10	16	Cct8.cg2	NM_009840		AAGTTTGCTGAAGCGTTTGAAGCGATTCCACGGGCACTGGCAGAAAATTC
1	2	11	1	Fcgr2b.2	M16367	Fc receptor, IgG, low affinity IIb	CACTTCTCAAGCATCCCGAAGCCCTGGATGAAGAAACAGAGCATGATTAC
1	2	11	2	Fgl2.2	M16238	fibrinogen-like protein 2	GTGTGCGAGGCTCAAGGAGCATTAGAATCCCAGGATGGGCTGGACCTGGA
1	2	11	3	Cd5.2	M15177	CD5 antigen	TTCCTGCAAGAGCCAACACTCAGCAGACAGAGCCTACGAGCAACCAATCC
1	2	11	4	Ifna7.2	M13710	interferon alpha family, gene 7	GAGAGAGAAGAAACACAGCCCCTGTGCCTGGGAGGTGGTCAGAGCAGAAA
1	2	11	5	Traf2.2	L35303	Tnf receptor-associated factor 2	CAGGAGCAAAGTGACTGGCCTTCCCCACCCCATCCTTTGGAAAAGAGGTA
1	2	11	6	Traf1.2	L35302	Tnf receptor-associated factor 1	CATTGAGCCAAGGCTATGGGGCCTAAGTGGAGGGGCACTCCTACCAGGAC
1	2	11	7	Sox18.1	L35032	SRY-box containing gene 18	TGCTTGCATCTCAGGCTAGACACTGTCCTTGCCCTCCACCGCTTCTGCAT
1	2	11	8	Thpo.1	L34169	thrombopoietin	CCTAACTCTACCGCCCCTCATCCAGTCACAATGTACCCTCATCCCAGGAA
1	2	11	9	Trp63.1	AF075436	transformation related protein 63	ACTATTTCACGACCCAGGGGCTGACCACCATCTATCAGATTGAGCATTAC
1	2	11	10	Mllt2h.1	AF074266	homolog of human MLLT2 unidentified gene	CCATGATCCAGTGCAGACAACGACTGTCAGATCGGAATGTCAGTACTCAA
1	2	11	11	Zfr.1	AF071059	zinc finger RNA binding protein	AAGAAGGGATAGTGATGGAGTGGATGGATTTGAAGCTGAGGGGAAGAAAG
1	2	11	12	Foxh1.2	AF069303	forkhead box H1	ACTACCGACCACCTCTTGTCCCCAGTGCCCATCTTCTGCCAGCCCAGCTT
1	2	11	13	Zfp105.2	AF045565	zinc finger protein 105	AGGGAAGAGTACGATGCCCTGCTTTTGGGTCATAACCTACTGCTCCTAAT
1	2	11	14	Znfn1a2.1	AF044257	zinc finger protein, subfamily 1A, 2 (Helios)	CGCTACGAATTTTCATCACACATTGTTCGAGGGGAGCACACATTCCACTA
1	2	11	15	Cd84.1	AF043445	CD84 antigen	AGACCACGAAGGACACAAGGACAAGTCATCTATGAGGATTGAATCAACGG
1	2	11	16	Itgb5.1	AF043256	integrin beta 5	CTCCATTGAGCCCTAAGGGACCTGGTAGCCACACAGCGGGCCACAGGCAC
1	2	12	1	AW824308.mn1	AW824308	EST expressed in B cells	CAGTTTGGGGGCTCAACCTGAATCCCATAGTCGTCAGGGCCTTCTGTAGC
1	2	12	2	AW824367.mn1	AW824367	EST expressed in B cells	ATTCACACAGTCGGGCTTGAACTTCATGATCTTTCCCACTGCTGAGATGC
1	2	12	3	AW610647.mn1	AW610647	EST expressed in B cells	CTGTGCAAAGGAATCACAAACACGGAGACATCGTCGTAGGATACCTGCCC
1	2	12	4	AI449231.mn1	AI449231	EST expressed in B cells	AAGAAGAGGCACAGCACCCTTGGCAGGTCAGAGGGAACATAAAACTGGCC
1	2	12	5	AW825765.mn1	AW825765	EST expressed in B cells	AAGCTTTCACCCACGGTGTCGCCATGTCTGGAGGAGGCGGTGTAAACATG
1	2	12	6	AW825313.mn1	AW825313	EST expressed in B cells	CTATGTCCACCCAAAACTGCTGCCGGCTCCTCTGAGGAAAAGAATATTTT
1	2	12	7	AW825385.mn1	AW825385	EST expressed in B cells	GGTTCCAGCAGCTGTTTCCCATTCGGAATTCTGGCATCGGTATTTCTATA
1	2	12	8	AW825841.mn1	AW825841	EST expressed in B cells	CTCTACCAGGAATGACAACCACAAGGCTGGAGTGACAGCTCCTAAGGAGC
1	2	12	9	Cask.2	Y17138	calcium/calmodulin-dependent serine protein kinase	CGCGAGCGTTTATGCTGTCGGTGTGTCTGTGTTGGACAAAACAATCTGTA
1	2	12	10	Hfh11.1	Y17107	HNF-3/forkhead homolog 11	GCAGAACTATTGAGCATAGATAATTTTCCCCCCTCAGGCCAGCTTTTTCC
1	2	12	11	Nkx2-9.2	Y15741	Drosophila NK2 transcription factor related, locus 9	GGAACTGGTGAGGCTGCTGCGGAGTGCCTAAAGCCACCCTAGACTTGGGA
1	2	12	12	Irx3.2	Y15001	iroquois related homeobox 3 (Drosophila)	CCTCCCCCAAGTCACCCCACATTTAGATTGTGAGGTTCCTTCGTTGTGTT
1	2	12	13	Foxc2.2	Y08222	forkhead box C2	CCCTACTTGTGACTGTCAGGGAACCCAGGTTGTGTTGTAGGCTTTTCCCA
1	2	12	14	Barx1.2	Y07960	BarH-like homeobox 1	CGGCGCTCCACGCTCATTCACGCCCCGCTCCTTGCCCACACTTTTATCCC
1	2	12	15	Nfic.2	Y07693	nuclear factor I/C	AGTCCCAGCCTGCATTTTTGGTGGAAAATTAGATGGAGTGAGAAGCCCCT
1	2	12	16	Tnfsf7.2	Y13637	tumor necrosis factor (ligand) superfamily, member 7	GCTTTGCATAAACCCAGCATCCAGGAAGCCCCTGATTTCATCCTCAGCAC
1	2	13	1	AI323852.mn1	AI323852	EST expressed in B cells	AATAGGACTTCATCCTCAGAACAGTGCCCGTGCAATCTTCCTCCCCGTGG
1	2	13	2	AI661191.mn1	AI661191	EST expressed in B cells	TGGAGCCCCCCCAAAACTTGCTCTGGTTAAGCAGCCCAGGCTACACATCA
1	2	13	3	AW825842.mn1	AW825842	EST expressed in B cells	TTTAGGACAGCAGAAGCCCAACACCACGGTGCTGATAACCCTCTCAACCC
1	2	13	4	AW496455.mn1	AW496455	EST expressed in B cells	CTAACGTGATCATCCATGAAGCATACCTTGAAGGAGTAACAGACTGGTGG
1	2	13	5	AW824641.mn1	AW824641	EST expressed in B cells	CTCTTCCTCTAGGCCTGCCCATAGGACCTTTATTCCTCTTTCCCAATTAA
1	2	13	6	AW610684.mn1	AW610684	EST expressed in B cells	CAGCTTGGTCCTGAGGCTGCTGAACCAGCATGTCCACAGTTTTTGGCACA
1	2	13	7	AA929544.mn1	AA929544	EST expressed in B cells	GCTCAGAGTCTTCATATCCTACGTGACTGACTACAGTTGGTTTGGAGGCC
1	2	13	8	AW496266.mn1	AW496266	EST expressed in B cells	AGGGGTTGGAAGCAGCAGCCTTATCCACCTCAAACTCACGCCCCACCCCA
1	2	13	9	AW824416.mn1	AW824416	EST expressed in B cells	GCATGGTCAAGGCCCCCTAAGATTGGATTTTATCACTCTGCTTCTTTGTG
1	2	13	10	AW824430.mn1	AW824430	EST expressed in B cells	ATAACACACTTCTCACAATGATCCTTGATGAAGCCCCAAACAGCCCTCCA
1	2	13	11	AW824436.mn1	AW824436	EST expressed in B cells	GTCCGACACAGAGTGCATTGCCAGATGCAAATGTACAGAGGTGCTTTTAA
1	2	13	12	AW824518.mn1	AW824518	EST expressed in B cells	GCACAGGAGTCCTCTGGGAGTAGTCTCTGGGGTCTTTTCAAATGTATAAT
1	2	13	13	AW824712.mn1	AW824712	EST expressed in B cells	CAGATCCTCGCCAGGGTTTGGGACAGGCTGAGGATAAGGAGCCAGACTAA
1	2	13	14	AW824719.mn1	AW824719	EST expressed in B cells	GCAGTTTGAGGAGGGGTTGTCACAGAAGCCTTCTATGACTCTCAACTGTG
1	2	13	15	AW824728.mn1	AW824728	EST expressed in B cells	ACCCTCCTGATGCAGACCGTGGGAAGTGACAGTAGCATCCTCTCAGGCCC
1	2	13	16	AW824745.mn1	AW824745	EST expressed in B cells	CATCCTGTTTCTGCTACTTTCTATAGATCCTTGGGCACCGAAGTCAACTC
1	2	14	1	landing light	landing light	landing light	landing light
1	2	14	2	Mm-Prdx	NM_007452	peroxiredoxin 3 (Prdx3)
1	2	14	3	Mm-Jund1	J04509	Jun proto-oncogene related gene d1 (Jund1.2)
1	2	14	4	Mm-Shfdg1	U41626	split hand/foot deleted gene 1 (Shfdg1.1)
1	2	14	5	Mm-Mea	NM_010787	male enhanced antigen 1 (Mea1)
1	2	14	6	Mm-Pep4	NM_008820	peptidase 4 (Pep4)
1	2	14	7	Mm-Tank	NM_011529	TRAF family member-associated Nf-kappa B activator (Tank)
1	2	14	8	Mm-Uchrp	NM_009462	ubiquintin c-terminal hydrolase related polypeptide (Uchrp)
1	2	14	9	Mm-Ctcf	NM_007794	CCCTC-binding factor (Ctcf)
1	2	14	10	Eafla1.1	M22432	eukaryotic translation elongation factor 1 alpha 1 (Eefla1.1)
1	2	14	11	Rps4x.1	M73436	ribosomal protein S4, X-linked	TGGTGTAATCACCAACAGAGAGAGACATCCCGGCTCTTTTGATGTGGTTC
1	2	14	12	Aop1.1	M28723	anti-oxidant protein 1	AACCAATTCTCCCCGAGTGCTTTGCCCCCATTTCTTGGATCATGTCCTTA
1	2	14	13	Adk.1	U26589	adenosine kinase	AGCGAGCGTCATCATTAGGCGAACTGGCTGTACTTTTCCTGAGAAGCCAA
1	2	14	14	Ppox.1	U25114	protoporphyrinogen oxidase	AGCAACAAGCCCAGGAGGCAGCCGCCACACAGTTAGGACTAAAAGAACCA
1	2	14	15	Rpl3.1	Y00225	ribosomal protein L3	TCAAGAAAGATCGCATTGCCAAGGAGGAAGGAGCTTGATTCCAGGACCAC
1	2	14	16	landing light	landing light	landing light	landing light
1	3	1	1	landing light	landing light	landing light	landing light
1	3	1	2	Ms-Ins2	NM_008387	insulin II (Ins2)
1	3	1	3	Ms-Slc34a	NM_011392	solute carrier family 34 (sodium phosphate), member 1 (Slc34a1)
1	3	1	4	Ms-Vil	M98454	villin (Vil.2)
1	3	1	5	Ms-Mip	NM_008600	major intrinsic protein of eye lens fiber (Mip)
1	3	1	6	Ms-Ighf2	NM_010514	insulin-like growth factor 2 (Igf2)
1	3	1	7	Ms-Bcap29	NM_007530	B-cell receptor-associated protein 29 (Bcap29)
1	3	1	8	Ms-preprog	Z46845	mRNA for preproglucagon
1	3	1	9	Ms-Pla2g2c	NM_008868	phospholipase A2, group IIC (Pla2g2c)
1	3	1	10	Ms-Cdx1	NM_009880	caudal type homeo box 1 (Cdx1)
1	3	1	11	Ms-Pkcc	NM_011102	protein kinase C, gamma (Pkcc)
1	3	1	12	Ms-Ldh3	NM_013580	lactate dehydrogenase 3, C chain, sperm specific (Ldh3)
1	3	1	13	Grial.2	X57497	glutamate receptor, ionotropic, AMPA1 (alpha 1) (Gria1.2)
1	3	1	14	Opn1sw	U49720	opsin 1 (cone pigments), short-wave-sensitive (color blindness, tritan) (Opn1sw.1)
1	3	1	15	Pdx1.1	X74342	pancreatic and duodenal homeobox gene 1 (Pdx1.1)
1	3	1	16	landing light	landing light	landing light	landing light
1	3	2	1	MHV68_orf27.2	MHV68_orf27.2		ctcactatcccacctccatgatgttggaaagggctgtaaactaagacttg
1	3	2	2	MHV68_orf29b.2	MHV68_orf29b.2		ctggaatgcaatggcctatttatatgttgagtggagacaagacactggcc
1	3	2	3	MHV68_orf31.2	MHV68_orf31.2		tggtggatcgagagggaattgtgtgcacagtcactggaaagtatatccag
1	3	2	4	MHV68_orf33.2	MHV68_orf33.2		attattactggtatcaccgagtcaggggagagtgttccaattaccctgga
1	3	2	5	MHV68_orf69.2	MHV68_orf69.2		gtccagaatacctaccataccggccgataatgtctgcttagctgttaaca
1	3	2	6	MHV68_orf72.2	MHV68_orf72.2		gcccagtgctaatcacactggcctgtatgcacttaactatgaaccaaaag
1	3	2	7	MHV68_orf74.2	MHV68_orf74.2		ggaccactagggtaagtgtgagattagcccaacaatttctgggaatttgg
1	3	2	8	MHV68_orf75a.3	MHV68_orf75a.3		gggagagcatgcactatggtgtttaaccccacagactcgctgtacttgca
1	3	2	9	empty	empty	empty	empty
1	3	2	10	empty	empty	empty	empty
1	3	2	11	empty	empty	empty	empty
1	3	2	12	empty	empty	empty	empty
1	3	2	13	empty	empty	empty	empty
1	3	2	14	empty	empty	empty	empty
1	3	2	15	empty	empty	empty	empty
1	3	2	16	empty	empty	empty	empty
1	3	3	1	Siva-pending.cg3	AF033114		TGAACCACCTGCAGGAGTCACTGAAGTCTGGTGTGGTAGGAGCCCCTCAA
1	3	3	2	Tnfrsf8.cg2	U25416		GGGTCTACAGAGTCTGAGTTGGAAGCTGAACTAGAAGTGGACCATGCCCC
1	3	3	3	Il2rb.cg1	M28052		CCTCCAAACTTAATCATCCACTTCTGAACTCCATTTGCTACTTCCTGGTC
1	3	3	4	Il2rb.cg3	M28052		CGTGACCTGATGGGCTTACAGCGCCCTCTGGAGCGGATGCCGGAAGGTGA
1	3	3	5	empty	empty	empty	empty
1	3	3	6	empty	empty	empty	empty
1	3	3	7	empty	empty	empty	empty
1	3	3	8	empty	empty	empty	empty
1	3	3	9	Pax5.1	M97013	paired box gene 5	TACAATGATTCTTGGAGGTTCCCCAACCCAGGGCTGCTTGGCTCCCCATA
1	3	3	10	Gzmf.1	M96930	granzyme F	CACAACACAAACATCAGGAGTCTCAGCACTACAGAGGTGCCCTGTGCTAA
1	3	3	11	Pfp.2	M95527	pore forming protein	TGCACCCTCTGTAAAAACTCCCTAATGAGAGACGCCACACAGCGCCTACC
1	3	3	12	Fadk.2	M95408	focal adhesion kinase	GACTCTTACAGCCACTGGAGCTAACTGACCTTCATTGCGTCTGTCTTCCC
1	3	3	13	Il10.2	M84340	interleukin 10	AACCATCGGAAGGAAGTGGGAAGCATCAAAGCTGAAACTCTGAGACGAAA
1	3	3	14	Fas.1	M83649	Fas antigen	GCAAATGGTAGTTGATACTCAGTGAGGGTCAAATGACTAGCAGGTTCCAG
1	3	3	15	Nr5a2.2	M81385	nuclear receptor subfamily 5, group A, member 2	ATATGGCCTGGAAAGACAGGAAAGCCAGTCTCCTACAAAGGGGAATGGAA
1	3	3	16	Tal2.2	M81077	T-cell acute lymphocytic leukemia 2	CCCCAAAGACCCGCCTGCCAGATGAGGATGACAGAACTCTACTGAATGAC
1	3	4	1	Cmkbr2.1	U56819	chemokine (C-C) receptor 2	CCAGGGGAGAGCAGAAGGCTAAAAGTAGTGAATGACCAAGAATAAGGAGA
1	3	4	2	Il1rak.1	U56773	interleukin 1 receptor-associated kinase	AAACTCCTCAGTAGCCCAAAGGCATCAGGTGTGGGGGCTCACTCTGGCAA
1	3	4	3	Hoxd3.1	U56401	homeo box D3	CATAAATTATAAACAAGCCGCCTTGGCCTTCGCCATAAATTCCGCTCCTC
1	3	4	4	Tial1.1	U55861	Tial1 cytotoxic granule-associated RNA-binding protein-like 1	TGCTCAGCCTCCTCAAGGACAAGCCCCTCCCCCTGTAATACCTCCTCCAA
1	3	4	5	Il1rrp.1	U43673	interleukin 1 receptor related protein	GGGAGAGTTTGAGACTTCGCTTTGTTCTTCTATCAGCCAAGCTTCGACAC
1	3	4	6	Tcfl4.2	U43548	transcription factor like 4	TGGTGTATGGCACCCTTTCTGTACTCTTATCCCATGTTTCCTACTGCCTT
1	3	4	7	Map3k3.2	U43187	mitogen activated protein kinase kinase kinase 3	GGAGGATGCCAGTAGGGGCTAGGGAAAGAGTTATCATTAAAGGAAAGGAA
1	3	4	8	Map3k2.2	U43186	mitogen activated protein kinase kinase kinase 2	TGCATTATCACTAGCAGCGGCGGCTTCGGTCCTCCACCAGCTCCATCCTC
1	3	4	9	Pdx1.1	X74342	pancreatic and duodenal homeobox gene 1 (Pdx1.1)
1	3	4	10	Slc17a1.1	X77241	solute carrier family 17 (sodium/hydrogen exchanger), member 1	GAGTCGTGAACACCTGGAGACAGGTAGCATGAGGCTCCTGAACGCTCAGT
1	3	4	11	Gh.2	Z46663	growth hormone	CGCTGCTCAAAAACTATGGGCTGCTCTCCTGCTTCAAGAAGGACCTGCAC
1	3	4	12	empty	empty	empty	empty
1	3	4	13	empty	empty	empty	empty
1	3	4	14	empty	empty	empty	empty
1	3	4	15	empty	empty	empty	empty
1	3	4	16	empty	empty	empty	empty
1	3	5	1	Yes.1	X67677	Yamaguchi sarcoma viral (v-yes) oncogene homolog	CTCCTGAGAAGACTGGGTCCTCTTGCCCTGATGTCTACTCTGTGACATGA
1	3	5	2	Erbb2.1	X66236	avian erythroblastosis oncogene B 2	CCAAGAGTATCCAAGATAAAACCCACCCAAGACTGCAAAGAGGGGTAAAG
1	3	5	3	Cd44.1	X66084	CD44 antigen	GAGACCTCAGATTCCAGAATGGCTCATCATCTTGGCATCTCTCCTGGCAC
1	3	5	4	Icam2.1	X65492	intercellular adhesion molecule 2	CGGCAGCAGCAGATGCGGGGGACATTTCCTCTCCTTTTTAGCCTCAATAC
1	3	5	5	Flt3.1	X59398	FMS-like tyrosine kinase 3	TCTGAGGAAGCGCCCTACAGGCCGTTGCTTCGCTGGACTTTTCTCTAGAT
1	3	5	6	Hoxd12.1	X58849	homeo box D12	AGAAGAGGAAACCCTACACAAAGCAGCAGATTGCGGAGCTGGAGAACGAA
1	3	5	7	Tnfrsf1a.1	X57796	tumor necrosis factor receptor superfamily, member 1a	AAGACAGGATTGTAGAGGAAAGGCACAATGTATCTGGTGCCCACTTGGGA
1	3	5	8	Ppara.1	X57638	peroxisome proliferator activated receptor alpha	TAATGCGGGCTCTCCCCACATCCTTTCTGAATGGGCACTTCTAAGACTAC
1	3	5	9	Sipa1.1	D87849	signal-induced proliferation associated gene 1	AATTCCCGAATAGGCCCTGCTAAGCTGAGCTTCAGAGCATCATTGACTAC
1	3	5	10	Map2k3.1	D87115	mitogen activated protein kinase kinase 3	GCCTAAGGAAGAACCCCGCAGAGCGCATGAGCTACCTGGAGCTGATGGAA
1	3	5	11	Bach2.1	D86604	BTB and CNC homology 2	GCCCGAAAAGACGCATTCACAAGAGGACCCCGGCCTGCACCCAGCACCAT
1	3	5	12	Bach1.1	D86603	BTB and CNC homology 1	TGTATCATCGTTCCCTGTTCTCAGTTCTGTTCCTCTCTTTAGTCTCCACC
1	3	5	13	Hnf4.2	D29015	hepatic nuclear factor 4	CATCGTCTTCATCTTCCTCCGTATCTTCTTCCCTCAACTTCTTCACCCCT
1	3	5	14	Zfp57.2	D21850	zinc finger protein 57	GAAGAAGATTCGGACTGATTTCTGACTTCACACCTACCCATGCACGACAC
1	3	5	15	Itga3.2	D13867	integrin alpha 3 (Cd49c)	GCCCGCACTCGTGCCCTGTATGAAGCTAAGAGGCAGAAGGCTGAGATGAA
1	3	5	16	Map3k8.2	D13759	mitogen activated protein kinase kinase kinase 8	TGTCTCACAAATAACTGATTTACTCAGAGCCACCTGACAGCAGGCCACTA
1	3	6	1	BB165819.mn1	BB165819	EST expressed in B cells	CCACAGCGGTCGGATAGCAAGCTGACTTTCTTATGTGCTCTGTACAAATA
1	3	6	2	AI661188.mn1	AI661188	EST expressed in B cells	GCCCAACTACCCAACCCATTTCTGTCTTTCATGGACAGTCAAGGCGGAAG
1	3	6	3	BE447727.mn1	BE447727	EST expressed in B cells	TCCCACTACTAGGCACAGAGAAGGATCAAAGGCCACCAGCTTCAGCATCG
1	3	6	4	AW825927.mn1	AW825927	EST expressed in B cells	AGCTGCCTGTACAGAGCCTCTGCCCGTGTCAGCACATCCTCCACACTCAG
1	3	6	5	AW496439.mn1	AW496439	EST expressed in B cells	TGGAGGTGCTCATCCAGTTCTAAGATGGCTGCCACATTGCCACAGCGGTA
1	3	6	6	AA274236.mn1	AA274236	EST expressed in B cells	GGGTTACTGTATAAGGAAAATGGCAGGGGAGTTGTGGGAAGCTTGTCTTT
1	3	6	7	AI451420.mn1	AI451420	EST expressed in B cells	GCATGATAGAAAGCATGTTCCAAATACAAGTGAGCCTCTCAGGCCACCAT
1	3	6	8	AW824707.mn1	AW824707	EST expressed in B cells	GGAACTGTATAGCCTCGAAGGAGGGTACATCAGGCTCACACAAGTCCCAG
1	3	6	9	AI448112.mn1	AI448112	EST expressed in B cells	TGGCCGACTTTCCGGCATCTTTCTTCTTCTTGTCGTCTTTGGGAGGCATG
1	3	6	10	AW824321.mn1	AW824321	EST expressed in B cells	ACACCTGCCCTGGTAGGCTGTTTCTGGGTCCTCAGAGGCGAGAAGGGGTT
1	3	6	11	AI323809.mn1	AI323809	EST expressed in B cells	CTAGCACTGTTTGCTAGACCTGGCATTTGCTCGGTACATAAGGTTCAAAG
1	3	6	12	BE447511.mn1	BE447511	EST expressed in B cells	CCCAAAGCAGAGTGCCTTTCATTAAACCCATCATCAGAGAGACAGTCTCT
1	3	6	13	AW496362.mn1	AW496362	EST expressed in B cells	CAGGTCCCTGGCTAAGGACATTCTAGGTTTGATCTCCAACAACGGATGGT
1	3	6	14	AA959187.mn1	AA959187	EST expressed in B cells	CTCCTGGTTGTAGATGGTGTACTCCAGGGCGCGCCTCATCTTATCCCACT
1	3	6	15	AW496478.mn1	AW496478	EST expressed in B cells	GTGGAGCGGATCTTTTCCATTGTAGAGCAAAGATTAGAGGCTTCAGAGGA
1	3	6	16	AW496121.mn1	AW496121	EST expressed in B cells	GCAGTGCCATAGAGGCCAGCAGGCAGGTTCCGTTGTTACCAGTAACATTG
1	3	7	1	AW825836.mn1	AW825836	EST expressed in B cells	CGTGTCAGTCTTGAACCCCAAGTCAGGCCTCAGAGTCACCTTGGTTTGCA
1	3	7	2	AW825843.mn1	AW825843	EST expressed in B cells	ATGGCTGAAAAGATCCGGCCACCTCACCTGCCACCCACCTCAGCCTCATC
1	3	7	3	AW825864.mn1	AW825864	EST expressed in B cells	CAAAACTTGCAGGAGTGGGTTGGAAAATGAGGGGGGAGAGAGGGAGTCCT
1	3	7	4	AW825854.mn1	AW825854	EST expressed in B cells	GTAGACAGCCACTGAAGGTCACACGACCTCATCTGTCACTGGCATTGGGT
1	3	7	5	AW610775.mn1	AW610775	EST expressed in B cells	GCCCAGGAAGTAAAAGGAATTGGGACACCACCCAATACTACACCTATCAA
1	3	7	6	AW610778.mn1	AW610778	EST expressed in B cells	CCTCGCTGAACCTTAGGAATCTTTTGCCACAATGTCCTGTGTGCACTATA
1	3	7	7	AW610791.mn1	AW610791	EST expressed in B cells	AGGAAATCACTGTGCTCTAAAGGCAAAGGGCAGGTGGTCAGGGGGCAGAC
1	3	7	8	AW610804.mn1	AW610804	EST expressed in B cells	TGTGGCACACATGCTAGAACTCAGGCTGACAGAAGAACCCATTTGGAGCA
1	3	7	9	AW825643.mn1	AW825643	EST expressed in B cells	CTCACCTAGCTTTTTACCTGCCTCTTGTTCATCATGACTGCTGTACAGTG
1	3	7	10	BE335707.mn1	BE335707	EST expressed in B cells	AACTGATGCCCGGACACTGGCCAGCCCCAACATCGTGGTCATCCTCTGTG
1	3	7	11	AW610771.mn1	AW610771	EST expressed in B cells	GGAAATACTGTTCACTCAATACTCACACTTCTTCCCTCAGCACTCTGCTG
1	3	7	12	AA881516.mn1	AA881516	EST expressed in B cells	AATTCTGGGTTAGGGAGGGCTTGGCACACTCCCAGGAGGCCGGGACCAAT
1	3	7	13	AW824413.mn1	AW824413	EST expressed in B cells	AAAAACTTGGCGGATACAGAATTCTGGAGCAGAGGCCTGGCCTTCAGGGG
1	3	7	14	BE456580.mn1	BE456580	EST expressed in B cells	AAAACATGTAATGTTTATTGGGGTGGCGAGGGTAGGCCCTATGTGTTTGG
1	3	7	15	AW496446.mn1	AW496446	EST expressed in B cells	CCATGAGGAAACTACCAGACCAGCTAGAAAAGCTTCCAGGTTGCTAAAAG
1	3	7	16	AW496422.mn1	AW496422	EST expressed in B cells	CCAGCTAGCTAATGTCTGCTCCTGGGATGAAACCATAGATGTATGGATAC
1	3	8	1	MHV68_orf27.2	MHV68_orf27.2		ctcactatcccacctccatgatgttggaaagggctgtaaactaagacttg
1	3	8	2	MHV68_orf29b.2	MHV68_orf29b.2		ctggaatgcaatggcctatttatatgttgagtggagacaagacactggcc
1	3	8	3	MHV68_orf31.2	MHV68_orf31.2		tggtggatcgagagggaattgtgtgcacagtcactggaaagtatatccag
1	3	8	4	MHV68_orf33.2	MHV68_orf33.2		attattactggtatcaccgagtcaggggagagtgttccaattaccctgga
1	3	8	5	MHV68_orf69.2	MHV68_orf69.2		gtccagaatacctaccataccggccgataatgtctgcttagctgttaaca
1	3	8	6	MHV68_orf72.2	MHV68_orf72.2		gcccagtgctaatcacactggcctgtatgcacttaactatgaaccaaaag
1	3	8	7	MHV68_orf74.2	MHV68_orf74.2		ggaccactagggtaagtgtgagattagcccaacaatttctgggaatttgg
1	3	8	8	MHV68_orf75a.3	MHV68_orf75a.3		gggagagcatgcactatggtgtttaaccccacagactcgctgtacttgca
1	3	8	9	empty	empty	empty	empty
1	3	8	10	empty	empty	empty	empty
1	3	8	11	empty	empty	empty	empty
1	3	8	12	empty	empty	empty	empty
1	3	8	13	empty	empty	empty	empty
1	3	8	14	empty	empty	empty	empty
1	3	8	15	empty	empty	empty	empty
1	3	8	16	empty	empty	empty	empty
1	3	9	1	Siva-pending.cg3	AF033114		TGAACCACCTGCAGGAGTCACTGAAGTCTGGTGTGGTAGGAGCCCCTCAA
1	3	9	2	Tnfrsf8.cg2	U25416		GGGTCTACAGAGTCTGAGTTGGAAGCTGAACTAGAAGTGGACCATGCCCC
1	3	9	3	Il2rb.cg1	M28052		CCTCCAAACTTAATCATCCACTTCTGAACTCCATTTGCTACTTCCTGGTC
1	3	9	4	Il2rb.cg3	M28052		CGTGACCTGATGGGCTTACAGCGCCCTCTGGAGCGGATGCCGGAAGGTGA
1	3	9	5	empty	empty	empty	empty
1	3	9	6	empty	empty	empty	empty
1	3	9	7	empty	empty	empty	empty
1	3	9	8	empty	empty	empty	empty
1	3	9	9	Pax5.1	M97013	paired box gene 5	TACAATGATTCTTGGAGGTTCCCCAACCCAGGGCTGCTTGGCTCCCCATA
1	3	9	10	Gzmf.1	M96930	granzyme F	CACAACACAAACATCAGGAGTCTCAGCACTACAGAGGTGCCCTGTGCTAA
1	3	9	11	Pfp.2	M95527	pore forming protein	TGCACCCTCTGTAAAAACTCCCTAATGAGAGACGCCACACAGCGCCTACC
1	3	9	12	Fadk.2	M95408	focal adhesion kinase	GACTCTTACAGCCACTGGAGCTAACTGACCTTCATTGCGTCTGTCTTCCC
1	3	9	13	Il10.2	M84340	interleukin 10	AACCATCGGAAGGAAGTGGGAAGCATCAAAGCTGAAACTCTGAGACGAAA
1	3	9	14	Fas.1	M83649	Fas antigen	GCAAATGGTAGTTGATACTCAGTGAGGGTCAAATGACTAGCAGGTTCCAG
1	3	9	15	Nr5a2.2	M81385	nuclear receptor subfamily 5, group A, member 2	ATATGGCCTGGAAAGACAGGAAAGCCAGTCTCCTACAAAGGGGAATGGAA
1	3	9	16	Tal2.2	M81077	T-cell acute lymphocytic leukemia 2	CCCCAAAGACCCGCCTGCCAGATGAGGATGACAGAACTCTACTGAATGAC
1	3	10	1	Cmkbr2.1	U56819	chemokine (C-C) receptor 2	CCAGGGGAGAGCAGAAGGCTAAAAGTAGTGAATGACCAAGAATAAGGAGA
1	3	10	2	Il1rak.1	U56773	interleukin 1 receptor-associated kinase	AAACTCCTCAGTAGCCCAAAGGCATCAGGTGTGGGGGCTCACTCTGGCAA
1	3	10	3	Hoxd3.1	U56401	homeo box D3	CATAAATTATAAACAAGCCGCCTTGGCCTTCGCCATAAATTCCGCTCCTC
1	3	10	4	Tial1.1	U55861	Tial1 cytotoxic granule-associated RNA-binding protein-like 1	TGCTCAGCCTCCTCAAGGACAAGCCCCTCCCCCTGTAATACCTCCTCCAA
1	3	10	5	Il1rrp.1	U43673	interleukin 1 receptor related protein	GGGAGAGTTTGAGACTTCGCTTTGTTCTTCTATCAGCCAAGCTTCGACAC
1	3	10	6	Tcfl4.2	U43548	transcription factor like 4	TGGTGTATGGCACCCTTTCTGTACTCTTATCCCATGTTTCCTACTGCCTT
1	3	10	7	Map3k3.2	U43187	mitogen activated protein kinase kinase kinase 3	GGAGGATGCCAGTAGGGGCTAGGGAAAGAGTTATCATTAAAGGAAAGGAA
1	3	10	8	Map3k2.2	U43186	mitogen activated protein kinase kinase kinase 2	TGCATTATCACTAGCAGCGGCGGCTTCGGTCCTCCACCAGCTCCATCCTC
1	3	10	9	Pdx1.1	X74342	pancreatic and duodenal homeobox gene 1 (Pdx1.1)
1	3	10	10	Slc17a1.1	X77241	solute carrier family 17 (sodium/hydrogen exchanger), member 1	GAGTCGTGAACACCTGGAGACAGGTAGCATGAGGCTCCTGAACGCTCAGT
1	3	10	11	Gh.2	Z46663	growth hormone	CGCTGCTCAAAAACTATGGGCTGCTCTCCTGCTTCAAGAAGGACCTGCAC
1	3	10	12	empty	empty	empty	empty
1	3	10	13	empty	empty	empty	empty
1	3	10	14	empty	empty	empty	empty
1	3	10	15	empty	empty	empty	empty
1	3	10	16	empty	empty	empty	empty
1	3	11	1	Yes.1	X67677	Yamaguchi sarcoma viral (v-yes) oncogene homolog	CTCCTGAGAAGACTGGGTCCTCTTGCCCTGATGTCTACTCTGTGACATGA
1	3	11	2	Erbb2.1	X66236	avian erythroblastosis oncogene B 2	CCAAGAGTATCCAAGATAAAACCCACCCAAGACTGCAAAGAGGGGTAAAG
1	3	11	3	Cd44.1	X66084	CD44 antigen	GAGACCTCAGATTCCAGAATGGCTCATCATCTTGGCATCTCTCCTGGCAC
1	3	11	4	Icam2.1	X65492	intercellular adhesion molecule 2	CGGCAGCAGCAGATGCGGGGGACATTTCCTCTCCTTTTTAGCCTCAATAC
1	3	11	5	Flt3.1	X59398	FMS-like tyrosine kinase 3	TCTGAGGAAGCGCCCTACAGGCCGTTGCTTCGCTGGACTTTTCTCTAGAT
1	3	11	6	Hoxd12.1	X58849	homeo box D12	AGAAGAGGAAACCCTACACAAAGCAGCAGATTGCGGAGCTGGAGAACGAA
1	3	11	7	Tnfrsf1a.1	X57796	tumor necrosis factor receptor superfamily, member 1a	AAGACAGGATTGTAGAGGAAAGGCACAATGTATCTGGTGCCCACTTGGGA
1	3	11	8	Ppara.1	X57638	peroxisome proliferator activated receptor alpha	TAATGCGGGCTCTCCCCACATCCTTTCTGAATGGGCACTTCTAAGACTAC
1	3	11	9	Sipa1.1	D87849	signal-induced proliferation associated gene 1	AATTCCCGAATAGGCCCTGCTAAGCTGAGCTTCAGAGCATCATTGACTAC
1	3	11	10	Map2k3.1	D87115	mitogen activated protein kinase kinase 3	GCCTAAGGAAGAACCCCGCAGAGCGCATGAGCTACCTGGAGCTGATGGAA
1	3	11	11	Bach2.1	D86604	BTB and CNC homology 2	GCCCGAAAAGACGCATTCACAAGAGGACCCCGGCCTGCACCCAGCACCAT
1	3	11	12	Bach1.1	D86603	BTB and CNC homology 1	TGTATCATCGTTCCCTGTTCTCAGTTCTGTTCCTCTCTTTAGTCTCCACC
1	3	11	13	Hnf4.2	D29015	hepatic nuclear factor 4	CATCGTCTTCATCTTCCTCCGTATCTTCTTCCCTCAACTTCTTCACCCCT
1	3	11	14	Zfp57.2	D21850	zinc finger protein 57	GAAGAAGATTCGGACTGATTTCTGACTTCACACCTACCCATGCACGACAC
1	3	11	15	Itga3.2	D13867	integrin alpha 3 (Cd49c)	GCCCGCACTCGTGCCCTGTATGAAGCTAAGAGGCAGAAGGCTGAGATGAA
1	3	11	16	Map3k8.2	D13759	mitogen activated protein kinase kinase kinase 8	TGTCTCACAAATAACTGATTTACTCAGAGCCACCTGACAGCAGGCCACTA
1	3	12	1	BB165819.mn1	BB165819	EST expressed in B cells	CCACAGCGGTCGGATAGCAAGCTGACTTTCTTATGTGCTCTGTACAAATA
1	3	12	2	AI661188.mn1	AI661188	EST expressed in B cells	GCCCAACTACCCAACCCATTTCTGTCTTTCATGGACAGTCAAGGCGGAAG
1	3	12	3	BE447727.mn1	BE447727	EST expressed in B cells	TCCCACTACTAGGCACAGAGAAGGATCAAAGGCCACCAGCTTCAGCATCG
1	3	12	4	AW825927.mn1	AW825927	EST expressed in B cells	AGCTGCCTGTACAGAGCCTCTGCCCGTGTCAGCACATCCTCCACACTCAG
1	3	12	5	AW496439.mn1	AW496439	EST expressed in B cells	TGGAGGTGCTCATCCAGTTCTAAGATGGCTGCCACATTGCCACAGCGGTA
1	3	12	6	AA274236.mn1	AA274236	EST expressed in B cells	GGGTTACTGTATAAGGAAAATGGCAGGGGAGTTGTGGGAAGCTTGTCTTT
1	3	12	7	AI451420.mn1	AI451420	EST expressed in B cells	GCATGATAGAAAGCATGTTCCAAATACAAGTGAGCCTCTCAGGCCACCAT
1	3	12	8	AW824707.mn1	AW824707	EST expressed in B cells	GGAACTGTATAGCCTCGAAGGAGGGTACATCAGGCTCACACAAGTCCCAG
1	3	12	9	AI448112.mn1	AI448112	EST expressed in B cells	TGGCCGACTTTCCGGCATCTTTCTTCTTCTTGTCGTCTTTGGGAGGCATG
1	3	12	10	AW824321.mn1	AW824321	EST expressed in B cells	ACACCTGCCCTGGTAGGCTGTTTCTGGGTCCTCAGAGGCGAGAAGGGGTT
1	3	12	11	AI323809.mn1	AI323809	EST expressed in B cells	CTAGCACTGTTTGCTAGACCTGGCATTTGCTCGGTACATAAGGTTCAAAG
1	3	12	12	BE447511.mn1	BE447511	EST expressed in B cells	CCCAAAGCAGAGTGCCTTTCATTAAACCCATCATCAGAGAGACAGTCTCT
1	3	12	13	AW496362.mn1	AW496362	EST expressed in B cells	CAGGTCCCTGGCTAAGGACATTCTAGGTTTGATCTCCAACAACGGATGGT
1	3	12	14	AA959187.mn1	AA959187	EST expressed in B cells	CTCCTGGTTGTAGATGGTGTACTCCAGGGCGCGCCTCATCTTATCCCACT
1	3	12	15	AW496478.mn1	AW496478	EST expressed in B cells	GTGGAGCGGATCTTTTCCATTGTAGAGCAAAGATTAGAGGCTTCAGAGGA
1	3	12	16	AW496121.mn1	AW496121	EST expressed in B cells	GCAGTGCCATAGAGGCCAGCAGGCAGGTTCCGTTGTTACCAGTAACATTG
1	3	13	1	AW825836.mn1	AW825836	EST expressed in B cells	CGTGTCAGTCTTGAACCCCAAGTCAGGCCTCAGAGTCACCTTGGTTTGCA
1	3	13	2	AW825843.mn1	AW825843	EST expressed in B cells	ATGGCTGAAAAGATCCGGCCACCTCACCTGCCACCCACCTCAGCCTCATC
1	3	13	3	AW825864.mn1	AW825864	EST expressed in B cells	CAAAACTTGCAGGAGTGGGTTGGAAAATGAGGGGGGAGAGAGGGAGTCCT
1	3	13	4	AW825854.mn1	AW825854	EST expressed in B cells	GTAGACAGCCACTGAAGGTCACACGACCTCATCTGTCACTGGCATTGGGT
1	3	13	5	AW610775.mn1	AW610775	EST expressed in B cells	GCCCAGGAAGTAAAAGGAATTGGGACACCACCCAATACTACACCTATCAA
1	3	13	6	AW610778.mn1	AW610778	EST expressed in B cells	CCTCGCTGAACCTTAGGAATCTTTTGCCACAATGTCCTGTGTGCACTATA
1	3	13	7	AW610791.mn1	AW610791	EST expressed in B cells	AGGAAATCACTGTGCTCTAAAGGCAAAGGGCAGGTGGTCAGGGGGCAGAC
1	3	13	8	AW610804.mn1	AW610804	EST expressed in B cells	TGTGGCACACATGCTAGAACTCAGGCTGACAGAAGAACCCATTTGGAGCA
1	3	13	9	AW825643.mn1	AW825643	EST expressed in B cells	CTCACCTAGCTTTTTACCTGCCTCTTGTTCATCATGACTGCTGTACAGTG
1	3	13	10	BE335707.mn1	BE335707	EST expressed in B cells	AACTGATGCCCGGACACTGGCCAGCCCCAACATCGTGGTCATCCTCTGTG
1	3	13	11	AW610771.mn1	AW610771	EST expressed in B cells	GGAAATACTGTTCACTCAATACTCACACTTCTTCCCTCAGCACTCTGCTG
1	3	13	12	AA881516.mn1	AA881516	EST expressed in B cells	AATTCTGGGTTAGGGAGGGCTTGGCACACTCCCAGGAGGCCGGGACCAAT
1	3	13	13	AW824413.mn1	AW824413	EST expressed in B cells	AAAAACTTGGCGGATACAGAATTCTGGAGCAGAGGCCTGGCCTTCAGGGG
1	3	13	14	BE456580.mn1	BE456580	EST expressed in B cells	AAAACATGTAATGTTTATTGGGGTGGCGAGGGTAGGCCCTATGTGTTTGG
1	3	13	15	AW496446.mn1	AW496446	EST expressed in B cells	CCATGAGGAAACTACCAGACCAGCTAGAAAAGCTTCCAGGTTGCTAAAAG
1	3	13	16	AW496422.mn1	AW496422	EST expressed in B cells	CCAGCTAGCTAATGTCTGCTCCTGGGATGAAACCATAGATGTATGGATAC
1	3	14	1	landing light	landing light	landing light	landing light
1	3	14	2	Mm-Prdx	NM_007452	peroxiredoxin 3 (Prdx3)
1	3	14	3	Mm-Jund1	J04509	Jun proto-oncogene related gene d1 (Jund1.2)
1	3	14	4	Mm-Shfdg1	U41626	split hand/foot deleted gene 1 (Shfdg1.1)
1	3	14	5	Mm-Mea	NM_010787	male enhanced antigen 1 (Mea1)
1	3	14	6	Mm-Pep4	NM_008820	peptidase 4 (Pep4)
1	3	14	7	Mm-Tank	NM_011529	TRAF family member-associated Nf-kappa B activator (Tank)
1	3	14	8	Mm-Uchrp	NM_009462	ubiquintin c-terminal hydrolase related polypeptide (Uchrp)
1	3	14	9	Mm-Ctcf	NM_007794	CCCTC-binding factor (Ctcf)
1	3	14	10	Eafla1.1	M22432	eukaryotic translation elongation factor 1 alpha 1 (Eefla1.1)
1	3	14	11	Rps4x.1	M73436	ribosomal protein S4, X-linked	TGGTGTAATCACCAACAGAGAGAGACATCCCGGCTCTTTTGATGTGGTTC
1	3	14	12	Aop1.1	M28723	anti-oxidant protein 1	AACCAATTCTCCCCGAGTGCTTTGCCCCCATTTCTTGGATCATGTCCTTA
1	3	14	13	Adk.1	U26589	adenosine kinase	AGCGAGCGTCATCATTAGGCGAACTGGCTGTACTTTTCCTGAGAAGCCAA
1	3	14	14	Ppox.1	U25114	protoporphyrinogen oxidase	AGCAACAAGCCCAGGAGGCAGCCGCCACACAGTTAGGACTAAAAGAACCA
1	3	14	15	Rpl3.1	Y00225	ribosomal protein L3	TCAAGAAAGATCGCATTGCCAAGGAGGAAGGAGCTTGATTCCAGGACCAC
1	3	14	16	landing light	landing light	landing light	landing light
1	4	1	1	landing light	landing light	landing light	landing light
1	4	1	2	Lys-A	X17013-a	Bacillus subtilis,diaminopimelate decarboxylase [lysA] Oligo A
1	4	1	3	Lys-B	X17013-b	Bacillus subtilis,diaminopimelate decarboxylase [lysA] Oligo B
1	4	1	4	Phe-A	M24537-a	Bacillus subtilis,[pheB] Oligo A
1	4	1	5	Phe-B	M24537-b	Bacillus subtilis,[pheB] Oligo B
1	4	1	6	Thr-A	X04603-a	Bacillus subtilus, threonine synthase [thrB] Oligo A
1	4	1	7	Thr-B	X04603-b	Bacillus subtilus, threonine synthase [thrB] Oligo B
1	4	1	8	Trp-A	K01391-a	Bacillus subtilus, [trpE] Oligo A
1	4	1	9	Trp-B	K01391-b	Bacillus subtilus, [trpE] Oligo B
1	4	1	10	Dap-A	L38424-a	Bacillus subtilus, dehydrodipicolinate reductase [dapB] Oligo A
1	4	1	11	Dap-B	L38424-b	Bacillus subtilus, dehydrodipicolinate reductase [dapB] Oligo B
1	4	1	12	empty	empty	empty	empty
1	4	1	13	empty	empty	empty	empty
1	4	1	14	empty	empty	empty	empty
1	4	1	15	empty	empty	empty	empty
1	4	1	16	landing light	landing light	landing light	landing light
1	4	2	1	empty	empty	empty	empty
1	4	2	2	empty	empty	empty	empty
1	4	2	3	empty	empty	empty	empty
1	4	2	4	empty	empty	empty	empty
1	4	2	5	empty	empty	empty	empty
1	4	2	6	empty	empty	empty	empty
1	4	2	7	empty	empty	empty	empty
1	4	2	8	empty	empty	empty	empty
1	4	2	9	empty	empty	empty	empty
1	4	2	10	empty	empty	empty	empty
1	4	2	11	empty	empty	empty	empty
1	4	2	12	empty	empty	empty	empty
1	4	2	13	empty	empty	empty	empty
1	4	2	14	empty	empty	empty	empty
1	4	2	15	empty	empty	empty	empty
1	4	2	16	empty	empty	empty	empty
1	4	3	1	Stat3.2	U30709	signal transducer and activator of transcription 3	CCCATTCTGGGAACTCCTGGCTCTGCACTTTCAACCTTGCTAATATCCAC
1	4	3	2	Flt3l.2	U29875	FMS-like tyrosine kinase 3 ligand	GGTGCGTTGTAGCCCTGTGTGGTTCCTCTTGTCACCTCCACCCCTTAAAA
1	4	3	3	Cmkbr1l2.1	U28406	chemokine (C-C) receptor 1,-like 2	CTACACCCACTGCTGTGTCAACCCAGTAATCTACGCCTTTGTTGGTGAGA
1	4	3	4	Cmkbr1l1.1	U28405	chemokine (C-C) receptor 1,-like 1	GTCCTTGATGATAACTGAAGCACTTGCCTACACCCACTGCTGTGTCAACC
1	4	3	5	Tnfip3.2	U19463	tumor necrosis factor induced protein 3	GAGATCAAGCCAGCATAGAGACATGCCTCGAACTACACAGGTAGCCTCAA
1	4	3	6	Zfp127.1	U19106	zinc finger protein 127	GCCCAGTGTTAAAGTCCAAGTGTGTGGGCTGTATGTGAATTGTGTGGATA
1	4	3	7	Bmp8b.1	U39545	bone morphogenetic protein 8b	GTCACTAAACCTCTGCCACAGGCAGCCACAAGAGGCCAGCTAATGAAAAA
1	4	3	8	Stat5a.1	U21103	signal transducer and activator of transcription 5A	AAAGGAGGGGAATACTGGGGGTCTGGGAGGAGGAAACCTGGGGCGAAAAA
1	4	3	9	Kit.cg2	Y00864		GACTGTCACCAGTTACCGCGCTCTGTTTGAAACATGTCTTTGTATTCCTA
1	4	3	10	Lat.cg1	NM_010689		TGGATGGAGAGGAAGCTCCCGACTATGAGAATCTACAGGAGCTTAACTGA
1	4	3	11	Lat.cg3	NM_010689		TCTGCTCCTGTGCCTAGCAACCCTGACCTTGGAGACAGTGCCTTCTCTGT
1	4	3	12	Ptcra.cg2	NM_011195		TTGGGAAGAAAAGGACTGTGTCTCTGTCAGACAGGGCAGGAGGATGCACC
1	4	3	13	Pfp.cg2	J04148		GCTCCTGATGTGGTAACTGCTGGCAATGAGATCTCTGTCCTGGCTGAGCA
1	4	3	14	H2-Ea	belindaKB		GGCTTTGGAGAAATGAACATGGGCATAGAAAGGGCAGTCTTTGAACTGAA
1	4	3	15	H2-Ea	belindaKB		GGCTTTGGAGAAATGAACATGGGCATAGAAAGGGCAGTCTTTGAACTGAA
1	4	3	16	H2-Ea	belindaKB		GGCTTTGGAGAAATGAACATGGGCATAGAAAGGGCAGTCTTTGAACTGAA
1	4	4	1	Insrr.1	AB007135	insulin receptor-related receptor	CTGTGGTTGGCTCCTCCCCCTCTGTCCCACATACCAGGACAAAGCAGGAA
1	4	4	2	Map3k5.1	AB006787	mitogen activated protein kinase kinase kinase 5	CGGAACAAATGCTGACCGCCACCAGGGTGACCTTGACTGGAGAGCCTGAA
1	4	4	3	Maz.1	AB006360	MYC-associated zinc finger protein (purine-binding transcription factor)	TCCTGCTCCTTTCTTCTCCCTATCAGAGCTGACCCTACAAACACCTGTCC
1	4	4	4	Sox13.1	AB006329	SRY-box containing gene 13	GGCTTCTTCCCTCCCCCCCCCCTTTCCTCCTAAATTAGCTTCCTGGTTGT
1	4	4	5	Eef1a1.1	M22432	eukaryotic translation elongation factor 1 alpha 1	GACATGAGGCAGACAGTTGCTGTGGGTGTCATCAAAGCTGTGGACAAGAA
1	4	4	6	Mea1.1	M27938	male enhanced antigen 1	CATGGACCCAGAACATGTAGAGCTGGTGAAAAGGACGATGGCTGGAGTAA
1	4	4	7	Aop1.1	M28723	anti-oxidant protein 1	AACCAATTCTCCCCGAGTGCTTTGCCCCCATTTCTTGGATCATGTCCTTA
1	4	4	8	Rpl7.1	M29015	ribosomal protein L7	GCTCCTTTACGGGGGGGTGCTGATGTGCGGCTTGGAAGACAGTCTCTAAC
1	4	4	9	Klf2.cg3	NM_008452		ACTACCGAAAGCACACAGGTCACAGACCCTTTCAGTGCCACTTGTGCGAC
1	4	4	10	Zfp147.cg2	D63902		GAACACATAGCTGTGCTTTAGACTGATGCACCCGTGTCCTGTGATGGCAG
1	4	4	11	Stat1.cg1	NM_009283		CCGGATAGTGGGCCCCGAATTTGACAGTATGATGAGCACAGTATAAACAC
1	4	4	12	Stat1.cg3	NM_009283		CCAGAACGGAGGTGAACCTGACTTCCATGCCGTGGAGCCCTACACGAAAA
1	4	4	13	Apoe.cg3	NM_009696		AGACATGCATCGCCAGTGGGCAAACCTGATGGAGAAGATACAGGCCTCTG
1	4	4	14	Cd83.cg2	NM_009856		GAGCTATTGCGCCACGACAGGAGGAAGTTCTCAGATGTTGCATTGATGTA
1	4	4	15	Cct8.cg1	NM_009840		TACTTGGGAAAATACTGGGCTATTAAACTGGCCACTAATGCTGCAGTCAC
1	4	4	16	Cct8.cg3	NM_009840		GCGTCTTGTACCTGGAGGTGGAGCTACCGAAATTGAATTGGCTAAACAAA
1	4	5	1	Fgl2.1	M16238	fibrinogen-like protein 2	CCTGTCACGAAACGAGAAAGCCATCTCTCTGAAAAGTAGTAACGCAGCAA
1	4	5	2	Cd5.1	M15177	CD5 antigen	TGCTGCCCACTTCCACTTCAGCCAGAACCTGGACAGAAGCCAAGGTCCTC
1	4	5	3	Ifna7.1	M13710	interferon alpha family, gene 7	TCCTAGACTCAGTCTGCAATGACCTCCACCAGCAGCTCAATGACCTGCAA
1	4	5	4	Ifna9.1	M13660	interferon alpha family, gene 9	TGAGAGAGAAGAAACACAGCCCCTGTGCCTGGGAGGTGGTCAGAGCAGAA
1	4	5	5	Traf1.1	L35302	Tnf receptor-associated factor 1	CAGCAGCTTCTGAATGTTGAGACCAGCCTAGATCAGGATGAAAAGAGCCA
1	4	5	6	Mapk10.1	L35236	mitogen activated protein kinase 10	TCTCGCGTCTACCTGCTCTTCCGGCCTAGTCAGATGGATGTAGATACAGA
1	4	5	7	Sox18.2	L35032	SRY-box containing gene 18	ATCGTCAGGCCCTGGACGTGCAAGCTACCTCTGCCAGGATTGGTGGTGAA
1	4	5	8	Lhx3.1	L33776	LIM homeobox protein 3	AGCTTTCTGGAGCCCCTTCTCCAAGGCGTAGCCTCTAAATGCGAGAACAA
1	4	5	9	Trp63.2	AF075436	transformation related protein 63	CAAGTGGTGCCTCTACCGTCAGTGTGGGCTCCAGTGAGACCCGTGGTGAA
1	4	5	10	Mllt2h.2	AF074266	homolog of human MLLT2 unidentified gene	CCGGAGGACAAGTACAACGGAGCCCCACTGGCGTATGAATGGTCTAGAAA
1	4	5	11	Foxh1.1	AF069303	forkhead box H1	AGCTACCCACTTCTTACTTGCCCATCTATACGCCCAATGTAGTAATGCCC
1	4	5	12	Casp8.1	AF067834	caspase 8	GAACTATGACGTGAGCAATAAAGACGACAGGAGGAACAAGGGAAAGCAGA
1	4	5	13	Foxc1.1	AF045017	forkhead box C1	TGCCTGTACGCAGAGAAGCAAATGTACCCGGAGATACTAACAGATGGAGA
1	4	5	14	Znfn1a2.2	AF044257	zinc finger protein, subfamily 1A, 2 (Helios)	ACATGAAGAAAATACTGCACTTACAGTCCACCTTCCCACGGATGGCGACA
1	4	5	15	Cd84.2	AF043445	CD84 antigen	GAAATGCTCAACCCACAGAGTCCAGAATCTATGATGAAATCCCTCAGTCC
1	4	5	16	Itgb5.2	AF043256	integrin beta 5	GTGTTCTCAGCTTCCCCTCTGCCGCCTCCAGCTTGCTGTCTCCATGAACC
1	4	6	1	AW826051.mn1	AW826051	EST expressed in B cells	TACAGACACAGGGACACGAACCCACCAGCCAGGCAAGACACGAACAGAGG
1	4	6	2	AW825966.mn1	AW825966	EST expressed in B cells	TGGGTGGAGACAGCAGGGGCGATGACATCAGCACTCCATAAGACCCACCT
1	4	6	3	AW825690.mn1	AW825690	EST expressed in B cells	ACCATTGATCGTTGAGGACTTTGTGAAGGACTCTGGTGCTGGCTTCAGTG
1	4	6	4	AW824227.mn1	AW824227	EST expressed in B cells	GCCTCACTGCTTCAGTCCAAATCCCAGTCAGACACAGGGGCACTGCAGGA
1	4	6	5	AW825306.mn1	AW825306	EST expressed in B cells	CTGATGGAACAGAACTCCGTGGGCGCATTGTGGAGACTGAGGCATACTTG
1	4	6	6	BE333269.mn1	BE333269	EST expressed in B cells	CTAAGGCCTTCTCTATCACTGCGCCTGATTGGCCCGTTCCATGGAAGCCA
1	4	6	7	AA189756.mn1	AA189756	EST expressed in B cells	CTTCCATCCCTTGCGGGGTCCCTTTGATGGGGTTCCACCACGGCCTATTT
1	4	6	8	AW826026.mn1	AW826026	EST expressed in B cells	CGCCCCCCCTCCGACTGCAGCAATTGGCCATTAAAAAAAATAATCTGTTT
1	4	6	9	Eya4.1	Y17115	eyes absent 4 homolog (Drosophila)	TTCTGGGCTAGGTAGGCTATAAGTCAGATTCAAACCTCAGGGTTGAGAAG
1	4	6	10	Nkx2-9.1	Y15741	Drosophila NK2 transcription factor related, locus 9	AACCGGCTCGGCGCTTGGCCTCTTCCCAGCCTACCAGCACTTAGCACCAC
1	4	6	11	Irx3.1	Y15001	iroquois related homeobox 3 (Drosophila)	TTGGCCCTCCCCCAAGTCACCCCACATTTAGATTGTGAGGTTCCTTCGTT
1	4	6	12	Irx2.1	Y15000	iroquois related homeobox 2 (Drosophila)	ACGCGGGACGCCACTGCCACACTGAAAGCCTGGCTCAACGAACACCGAAA
1	4	6	13	Barx1.1	Y07960	BarH-like homeobox 1	GTGTGCGGCGCTCCACGCTCATTCACGCCCCGCTCCTTGCCCACACTTTT
1	4	6	14	Nfic.1	Y07693	nuclear factor I/C	GTACCCGCCACATCTCAACCCCCAGGACCCGCTCAAGGATCTGGTGTCCC
1	4	6	15	Nfix.1	Y07688	nuclear factor I/X	CAGCAGTCGAGCCCGTATTTCACACACCCAACCATCCGCTACCACCACCA
1	4	6	16	Bmpr1b.2	Z23143	bone morphogenetic protein receptor, type 1B	CCTGGAAGAGAGCACGGTGGGCAGACACAGAGGAACCCAGAAACACGGAT
1	4	7	1	AW824703.mn1	AW824703	EST expressed in B cells	GGGAAGGTTTTCTTATGGCACTAACTAGGGCCTCTCACACTGGGTTAAAA
1	4	7	2	AW822510.mn1	AW822510	EST expressed in B cells	GCCATGTTGGTTTCTTCAACCAAGGCTGACATCTGTACCCCAAGATCTAT
1	4	7	3	BB208719.mn1	BB208719	EST expressed in B cells	CTCTTTGGGCCGGCCGGCTGGTTTTTGAAGGACAGGCAAGACATAAGCAG
1	4	7	4	BE448030.mn1	BE448030	EST expressed in B cells	ATAAGAGTTGATAACCACTCTTGGTTACATAGCGACGCTGAGCCCACCCT
1	4	7	5	AW826070.mn1	AW826070	EST expressed in B cells	GCACAACATGGAGTTCAGACACACGAAGCCAACATCAAATGCCACTCATA
1	4	7	6	AW610762.mn1	AW610762	EST expressed in B cells	AGCCTATAGCAGAACCCACAGTGTGGAGAGACTGCACTGCAGGTCCTTCC
1	4	7	7	AW610765.mn1	AW610765	EST expressed in B cells	GCCAACAGATTCACTGTGGGATGGATTCCTTTAACAATGGTCACTGTAGG
1	4	7	8	AI447438.mn1	AI447438	EST expressed in B cells	AAGGCCAGGGTCAACCTCCTGGGATAACTATAAGTTAGGCCCACATGTCA
1	4	7	9	AW824419.mn1	AW824419	EST expressed in B cells	AAAGGAAGGCGGTTGGCTGCGTTATGTGCCAGTGAGTTGACTTGATAACC
1	4	7	10	AW824435.mn1	AW824435	EST expressed in B cells	ACAGGCAATGTGTACTCTGACATGCTTGGGTAGATGCACGCCCTACTTGC
1	4	7	11	AW824522.mn1	AW824522	EST expressed in B cells	TTGTGGCATCTTGGCCATGCACTCTGCGATACGCTGCTCCCTGGCTTGGC
1	4	7	12	AW824523.mn1	AW824523	EST expressed in B cells	CATAGGCGATTCAGAAGTCTATGGCTTGTCAAGAACTTCGGCTATCCCTA
1	4	7	13	AW824714.mn1	AW824714	EST expressed in B cells	GGGACCTAAGTTTGCATCTTAAGTGAGTCAATAGGATGGTGAGGACTTGG
1	4	7	14	AW825659.mn1	AW825659	EST expressed in B cells	AGGATTGGTACGGCTCCTCCATGCCTCTGCTGATGGACAGGGCTCCAGGT
1	4	7	15	AW824729.mn1	AW824729	EST expressed in B cells	TCTGCTTCTGTCCCCAGGACTGCATCTCCCTGCAGAAGGCGCTGGGAAAG
1	4	7	16	AW824757.mn1	AW824757	EST expressed in B cells	GGGGTCTTTGTGACCTCTGTCTCAGAACATTTCTCCCTGGCATGATTTTT
1	4	8	1	empty	empty	empty	empty
1	4	8	2	empty	empty	empty	empty
1	4	8	3	empty	empty	empty	empty
1	4	8	4	empty	empty	empty	empty
1	4	8	5	empty	empty	empty	empty
1	4	8	6	empty	empty	empty	empty
1	4	8	7	empty	empty	empty	empty
1	4	8	8	empty	empty	empty	empty
1	4	8	9	empty	empty	empty	empty
1	4	8	10	empty	empty	empty	empty
1	4	8	11	empty	empty	empty	empty
1	4	8	12	empty	empty	empty	empty
1	4	8	13	empty	empty	empty	empty
1	4	8	14	empty	empty	empty	empty
1	4	8	15	empty	empty	empty	empty
1	4	8	16	empty	empty	empty	empty
1	4	9	1	Stat3.2	U30709	signal transducer and activator of transcription 3	CCCATTCTGGGAACTCCTGGCTCTGCACTTTCAACCTTGCTAATATCCAC
1	4	9	2	Flt3l.2	U29875	FMS-like tyrosine kinase 3 ligand	GGTGCGTTGTAGCCCTGTGTGGTTCCTCTTGTCACCTCCACCCCTTAAAA
1	4	9	3	Cmkbr1l2.1	U28406	chemokine (C-C) receptor 1,-like 2	CTACACCCACTGCTGTGTCAACCCAGTAATCTACGCCTTTGTTGGTGAGA
1	4	9	4	Cmkbr1l1.1	U28405	chemokine (C-C) receptor 1,-like 1	GTCCTTGATGATAACTGAAGCACTTGCCTACACCCACTGCTGTGTCAACC
1	4	9	5	Tnfip3.2	U19463	tumor necrosis factor induced protein 3	GAGATCAAGCCAGCATAGAGACATGCCTCGAACTACACAGGTAGCCTCAA
1	4	9	6	Zfp127.1	U19106	zinc finger protein 127	GCCCAGTGTTAAAGTCCAAGTGTGTGGGCTGTATGTGAATTGTGTGGATA
1	4	9	7	Bmp8b.1	U39545	bone morphogenetic protein 8b	GTCACTAAACCTCTGCCACAGGCAGCCACAAGAGGCCAGCTAATGAAAAA
1	4	9	8	Stat5a.1	U21103	signal transducer and activator of transcription 5A	AAAGGAGGGGAATACTGGGGGTCTGGGAGGAGGAAACCTGGGGCGAAAAA
1	4	9	9	Kit.cg2	Y00864		GACTGTCACCAGTTACCGCGCTCTGTTTGAAACATGTCTTTGTATTCCTA
1	4	9	10	Lat.cg1	NM_010689		TGGATGGAGAGGAAGCTCCCGACTATGAGAATCTACAGGAGCTTAACTGA
1	4	9	11	Lat.cg3	NM_010689		TCTGCTCCTGTGCCTAGCAACCCTGACCTTGGAGACAGTGCCTTCTCTGT
1	4	9	12	Ptcra.cg2	NM_011195		TTGGGAAGAAAAGGACTGTGTCTCTGTCAGACAGGGCAGGAGGATGCACC
1	4	9	13	Pfp.cg2	J04148		GCTCCTGATGTGGTAACTGCTGGCAATGAGATCTCTGTCCTGGCTGAGCA
1	4	9	14	H2-Ea	belindaKB		GGCTTTGGAGAAATGAACATGGGCATAGAAAGGGCAGTCTTTGAACTGAA
1	4	9	15	H2-Ea	belindaKB		GGCTTTGGAGAAATGAACATGGGCATAGAAAGGGCAGTCTTTGAACTGAA
1	4	9	16	H2-Ea	belindaKB		GGCTTTGGAGAAATGAACATGGGCATAGAAAGGGCAGTCTTTGAACTGAA
1	4	10	1	Insrr.1	AB007135	insulin receptor-related receptor	CTGTGGTTGGCTCCTCCCCCTCTGTCCCACATACCAGGACAAAGCAGGAA
1	4	10	2	Map3k5.1	AB006787	mitogen activated protein kinase kinase kinase 5	CGGAACAAATGCTGACCGCCACCAGGGTGACCTTGACTGGAGAGCCTGAA
1	4	10	3	Maz.1	AB006360	MYC-associated zinc finger protein (purine-binding transcription factor)	TCCTGCTCCTTTCTTCTCCCTATCAGAGCTGACCCTACAAACACCTGTCC
1	4	10	4	Sox13.1	AB006329	SRY-box containing gene 13	GGCTTCTTCCCTCCCCCCCCCCTTTCCTCCTAAATTAGCTTCCTGGTTGT
1	4	10	5	Eef1a1.1	M22432	eukaryotic translation elongation factor 1 alpha 1	GACATGAGGCAGACAGTTGCTGTGGGTGTCATCAAAGCTGTGGACAAGAA
1	4	10	6	Mea1.1	M27938	male enhanced antigen 1	CATGGACCCAGAACATGTAGAGCTGGTGAAAAGGACGATGGCTGGAGTAA
1	4	10	7	Aop1.1	M28723	anti-oxidant protein 1	AACCAATTCTCCCCGAGTGCTTTGCCCCCATTTCTTGGATCATGTCCTTA
1	4	10	8	Rpl7.1	M29015	ribosomal protein L7	GCTCCTTTACGGGGGGGTGCTGATGTGCGGCTTGGAAGACAGTCTCTAAC
1	4	10	9	Klf2.cg3	NM_008452		ACTACCGAAAGCACACAGGTCACAGACCCTTTCAGTGCCACTTGTGCGAC
1	4	10	10	Zfp147.cg2	D63902		GAACACATAGCTGTGCTTTAGACTGATGCACCCGTGTCCTGTGATGGCAG
1	4	10	11	Stat1.cg1	NM_009283		CCGGATAGTGGGCCCCGAATTTGACAGTATGATGAGCACAGTATAAACAC
1	4	10	12	Stat1.cg3	NM_009283		CCAGAACGGAGGTGAACCTGACTTCCATGCCGTGGAGCCCTACACGAAAA
1	4	10	13	Apoe.cg3	NM_009696		AGACATGCATCGCCAGTGGGCAAACCTGATGGAGAAGATACAGGCCTCTG
1	4	10	14	Cd83.cg2	NM_009856		GAGCTATTGCGCCACGACAGGAGGAAGTTCTCAGATGTTGCATTGATGTA
1	4	10	15	Cct8.cg1	NM_009840		TACTTGGGAAAATACTGGGCTATTAAACTGGCCACTAATGCTGCAGTCAC
1	4	10	16	Cct8.cg3	NM_009840		GCGTCTTGTACCTGGAGGTGGAGCTACCGAAATTGAATTGGCTAAACAAA
1	4	11	1	Fgl2.1	M16238	fibrinogen-like protein 2	CCTGTCACGAAACGAGAAAGCCATCTCTCTGAAAAGTAGTAACGCAGCAA
1	4	11	2	Cd5.1	M15177	CD5 antigen	TGCTGCCCACTTCCACTTCAGCCAGAACCTGGACAGAAGCCAAGGTCCTC
1	4	11	3	Ifna7.1	M13710	interferon alpha family, gene 7	TCCTAGACTCAGTCTGCAATGACCTCCACCAGCAGCTCAATGACCTGCAA
1	4	11	4	Ifna9.1	M13660	interferon alpha family, gene 9	TGAGAGAGAAGAAACACAGCCCCTGTGCCTGGGAGGTGGTCAGAGCAGAA
1	4	11	5	Traf1.1	L35302	Tnf receptor-associated factor 1	CAGCAGCTTCTGAATGTTGAGACCAGCCTAGATCAGGATGAAAAGAGCCA
1	4	11	6	Mapk10.1	L35236	mitogen activated protein kinase 10	TCTCGCGTCTACCTGCTCTTCCGGCCTAGTCAGATGGATGTAGATACAGA
1	4	11	7	Sox18.2	L35032	SRY-box containing gene 18	ATCGTCAGGCCCTGGACGTGCAAGCTACCTCTGCCAGGATTGGTGGTGAA
1	4	11	8	Lhx3.1	L33776	LIM homeobox protein 3	AGCTTTCTGGAGCCCCTTCTCCAAGGCGTAGCCTCTAAATGCGAGAACAA
1	4	11	9	Trp63.2	AF075436	transformation related protein 63	CAAGTGGTGCCTCTACCGTCAGTGTGGGCTCCAGTGAGACCCGTGGTGAA
1	4	11	10	Mllt2h.2	AF074266	homolog of human MLLT2 unidentified gene	CCGGAGGACAAGTACAACGGAGCCCCACTGGCGTATGAATGGTCTAGAAA
1	4	11	11	Foxh1.1	AF069303	forkhead box H1	AGCTACCCACTTCTTACTTGCCCATCTATACGCCCAATGTAGTAATGCCC
1	4	11	12	Casp8.1	AF067834	caspase 8	GAACTATGACGTGAGCAATAAAGACGACAGGAGGAACAAGGGAAAGCAGA
1	4	11	13	Foxc1.1	AF045017	forkhead box C1	TGCCTGTACGCAGAGAAGCAAATGTACCCGGAGATACTAACAGATGGAGA
1	4	11	14	Znfn1a2.2	AF044257	zinc finger protein, subfamily 1A, 2 (Helios)	ACATGAAGAAAATACTGCACTTACAGTCCACCTTCCCACGGATGGCGACA
1	4	11	15	Cd84.2	AF043445	CD84 antigen	GAAATGCTCAACCCACAGAGTCCAGAATCTATGATGAAATCCCTCAGTCC
1	4	11	16	Itgb5.2	AF043256	integrin beta 5	GTGTTCTCAGCTTCCCCTCTGCCGCCTCCAGCTTGCTGTCTCCATGAACC
1	4	12	1	AW826051.mn1	AW826051	EST expressed in B cells	TACAGACACAGGGACACGAACCCACCAGCCAGGCAAGACACGAACAGAGG
1	4	12	2	AW825966.mn1	AW825966	EST expressed in B cells	TGGGTGGAGACAGCAGGGGCGATGACATCAGCACTCCATAAGACCCACCT
1	4	12	3	AW825690.mn1	AW825690	EST expressed in B cells	ACCATTGATCGTTGAGGACTTTGTGAAGGACTCTGGTGCTGGCTTCAGTG
1	4	12	4	AW824227.mn1	AW824227	EST expressed in B cells	GCCTCACTGCTTCAGTCCAAATCCCAGTCAGACACAGGGGCACTGCAGGA
1	4	12	5	AW825306.mn1	AW825306	EST expressed in B cells	CTGATGGAACAGAACTCCGTGGGCGCATTGTGGAGACTGAGGCATACTTG
1	4	12	6	BE333269.mn1	BE333269	EST expressed in B cells	CTAAGGCCTTCTCTATCACTGCGCCTGATTGGCCCGTTCCATGGAAGCCA
1	4	12	7	AA189756.mn1	AA189756	EST expressed in B cells	CTTCCATCCCTTGCGGGGTCCCTTTGATGGGGTTCCACCACGGCCTATTT
1	4	12	8	AW826026.mn1	AW826026	EST expressed in B cells	CGCCCCCCCTCCGACTGCAGCAATTGGCCATTAAAAAAAATAATCTGTTT
1	4	12	9	Eya4.1	Y17115	eyes absent 4 homolog (Drosophila)	TTCTGGGCTAGGTAGGCTATAAGTCAGATTCAAACCTCAGGGTTGAGAAG
1	4	12	10	Nkx2-9.1	Y15741	Drosophila NK2 transcription factor related, locus 9	AACCGGCTCGGCGCTTGGCCTCTTCCCAGCCTACCAGCACTTAGCACCAC
1	4	12	11	Irx3.1	Y15001	iroquois related homeobox 3 (Drosophila)	TTGGCCCTCCCCCAAGTCACCCCACATTTAGATTGTGAGGTTCCTTCGTT
1	4	12	12	Irx2.1	Y15000	iroquois related homeobox 2 (Drosophila)	ACGCGGGACGCCACTGCCACACTGAAAGCCTGGCTCAACGAACACCGAAA
1	4	12	13	Barx1.1	Y07960	BarH-like homeobox 1	GTGTGCGGCGCTCCACGCTCATTCACGCCCCGCTCCTTGCCCACACTTTT
1	4	12	14	Nfic.1	Y07693	nuclear factor I/C	GTACCCGCCACATCTCAACCCCCAGGACCCGCTCAAGGATCTGGTGTCCC
1	4	12	15	Nfix.1	Y07688	nuclear factor I/X	CAGCAGTCGAGCCCGTATTTCACACACCCAACCATCCGCTACCACCACCA
1	4	12	16	Bmpr1b.2	Z23143	bone morphogenetic protein receptor, type 1B	CCTGGAAGAGAGCACGGTGGGCAGACACAGAGGAACCCAGAAACACGGAT
1	4	13	1	AW824703.mn1	AW824703	EST expressed in B cells	GGGAAGGTTTTCTTATGGCACTAACTAGGGCCTCTCACACTGGGTTAAAA
1	4	13	2	AW822510.mn1	AW822510	EST expressed in B cells	GCCATGTTGGTTTCTTCAACCAAGGCTGACATCTGTACCCCAAGATCTAT
1	4	13	3	BB208719.mn1	BB208719	EST expressed in B cells	CTCTTTGGGCCGGCCGGCTGGTTTTTGAAGGACAGGCAAGACATAAGCAG
1	4	13	4	BE448030.mn1	BE448030	EST expressed in B cells	ATAAGAGTTGATAACCACTCTTGGTTACATAGCGACGCTGAGCCCACCCT
1	4	13	5	AW826070.mn1	AW826070	EST expressed in B cells	GCACAACATGGAGTTCAGACACACGAAGCCAACATCAAATGCCACTCATA
1	4	13	6	AW610762.mn1	AW610762	EST expressed in B cells	AGCCTATAGCAGAACCCACAGTGTGGAGAGACTGCACTGCAGGTCCTTCC
1	4	13	7	AW610765.mn1	AW610765	EST expressed in B cells	GCCAACAGATTCACTGTGGGATGGATTCCTTTAACAATGGTCACTGTAGG
1	4	13	8	AI447438.mn1	AI447438	EST expressed in B cells	AAGGCCAGGGTCAACCTCCTGGGATAACTATAAGTTAGGCCCACATGTCA
1	4	13	9	AW824419.mn1	AW824419	EST expressed in B cells	AAAGGAAGGCGGTTGGCTGCGTTATGTGCCAGTGAGTTGACTTGATAACC
1	4	13	10	AW824435.mn1	AW824435	EST expressed in B cells	ACAGGCAATGTGTACTCTGACATGCTTGGGTAGATGCACGCCCTACTTGC
1	4	13	11	AW824522.mn1	AW824522	EST expressed in B cells	TTGTGGCATCTTGGCCATGCACTCTGCGATACGCTGCTCCCTGGCTTGGC
1	4	13	12	AW824523.mn1	AW824523	EST expressed in B cells	CATAGGCGATTCAGAAGTCTATGGCTTGTCAAGAACTTCGGCTATCCCTA
1	4	13	13	AW824714.mn1	AW824714	EST expressed in B cells	GGGACCTAAGTTTGCATCTTAAGTGAGTCAATAGGATGGTGAGGACTTGG
1	4	13	14	AW825659.mn1	AW825659	EST expressed in B cells	AGGATTGGTACGGCTCCTCCATGCCTCTGCTGATGGACAGGGCTCCAGGT
1	4	13	15	AW824729.mn1	AW824729	EST expressed in B cells	TCTGCTTCTGTCCCCAGGACTGCATCTCCCTGCAGAAGGCGCTGGGAAAG
1	4	13	16	AW824757.mn1	AW824757	EST expressed in B cells	GGGGTCTTTGTGACCTCTGTCTCAGAACATTTCTCCCTGGCATGATTTTT
1	4	14	1	landing light	landing light	landing light	landing light
1	4	14	2	Mm-Prdx	NM_007452	peroxiredoxin 3 (Prdx3)
1	4	14	3	Mm-Jund1	J04509	Jun proto-oncogene related gene d1 (Jund1.2)
1	4	14	4	Mm-Shfdg1	U41626	split hand/foot deleted gene 1 (Shfdg1.1)
1	4	14	5	Mm-Mea	NM_010787	male enhanced antigen 1 (Mea1)
1	4	14	6	Mm-Pep4	NM_008820	peptidase 4 (Pep4)
1	4	14	7	Mm-Tank	NM_011529	TRAF family member-associated Nf-kappa B activator (Tank)
1	4	14	8	Mm-Uchrp	NM_009462	ubiquintin c-terminal hydrolase related polypeptide (Uchrp)
1	4	14	9	Mm-Ctcf	NM_007794	CCCTC-binding factor (Ctcf)
1	4	14	10	Eafla1.1	M22432	eukaryotic translation elongation factor 1 alpha 1 (Eefla1.1)
1	4	14	11	Rps4x.1	M73436	ribosomal protein S4, X-linked	TGGTGTAATCACCAACAGAGAGAGACATCCCGGCTCTTTTGATGTGGTTC
1	4	14	12	Aop1.1	M28723	anti-oxidant protein 1	AACCAATTCTCCCCGAGTGCTTTGCCCCCATTTCTTGGATCATGTCCTTA
1	4	14	13	Adk.1	U26589	adenosine kinase	AGCGAGCGTCATCATTAGGCGAACTGGCTGTACTTTTCCTGAGAAGCCAA
1	4	14	14	Ppox.1	U25114	protoporphyrinogen oxidase	AGCAACAAGCCCAGGAGGCAGCCGCCACACAGTTAGGACTAAAAGAACCA
1	4	14	15	Rpl3.1	Y00225	ribosomal protein L3	TCAAGAAAGATCGCATTGCCAAGGAGGAAGGAGCTTGATTCCAGGACCAC
1	4	14	16	landing light	landing light	landing light	landing light
2	1	1	1	landing light	landing light	landing light	landing light
2	1	1	2	Ms-Ins2	NM_008387	insulin II (Ins2)
2	1	1	3	Ms-Slc34a	NM_011392	solute carrier family 34 (sodium phosphate), member 1 (Slc34a1)
2	1	1	4	Ms-Vil	M98454	villin (Vil.2)
2	1	1	5	Ms-Mip	NM_008600	major intrinsic protein of eye lens fiber (Mip)
2	1	1	6	Ms-Ighf2	NM_010514	insulin-like growth factor 2 (Igf2)
2	1	1	7	Ms-Bcap29	NM_007530	B-cell receptor-associated protein 29 (Bcap29)
2	1	1	8	Ms-preprog	Z46845	mRNA for preproglucagon
2	1	1	9	Ms-Pla2g2c	NM_008868	phospholipase A2, group IIC (Pla2g2c)
2	1	1	10	Ms-Cdx1	NM_009880	caudal type homeo box 1 (Cdx1)
2	1	1	11	Ms-Pkcc	NM_011102	protein kinase C, gamma (Pkcc)
2	1	1	12	Ms-Ldh3	NM_013580	lactate dehydrogenase 3, C chain, sperm specific (Ldh3)
2	1	1	13	Grial.2	X57497	glutamate receptor, ionotropic, AMPA1 (alpha 1) (Gria1.2)
2	1	1	14	Opn1sw	U49720	opsin 1 (cone pigments), short-wave-sensitive (color blindness, tritan) (Opn1sw.1)
2	1	1	15	Pdx1.1	X74342	pancreatic and duodenal homeobox gene 1 (Pdx1.1)
2	1	1	16	landing light	landing light	landing light	landing light
2	1	2	1	Ms-BG965876.1	BG965876	Weakly similar to A37098 gelation factor ABP-280, long form [H.sapiens]	GCTATGCAGAGAACCCAGAGCTTGAGTAGTTCCAAAGAGACTGACAGAAT
2	1	2	2	Ms-Car6.1	NM_009802	carbonic anhydrase 6	TGTGCAGGGGGGTGTGGTGAGCGAGCCTGGGTAGGTGTAATAGTGGTGGA
2	1	2	3	Ms-Cd152.4	NM_009843	Novel Ctla4 Exons 1,3 and 4	CTGAAGATCCAGAACCATGCCCGGATTCTGACTTCCTCCTTTGGATCCTT
2	1	2	4	Ms-Gpr1.1	BC032934	G-protein coupled receptor 1	CTCTCCTAGAAACTGCCCAGTGAGTATTGTGTTCCCAGAAAATCAGTGCA
2	1	2	5	Ms-NM_011910.1	NM_011910	urotensin 2	CAGAGCAGATGCTTGAAGCAAAATCACGCTAACGACGCCTTGTTCTTCAT
2	1	2	6	Ms-NM_013539.1	NM_013539	gene rich cluster, C9 gene	TGGGATATTGGGCGGGGAAAATTGTATCATCAGAGTAAGGGCCTCGAGGC
2	1	2	7	Ms-NM_014194.1	NM_014194.1
2	1	2	8	Ms-NM_015790.1	NM_015790	icos ligand	CCCAGGAACTCAGGTGGGTCTGCGGCAGCACAGTAGGAGTATTCCTCCTA
2	1	2	9	Ms-XM_128507.1	XM_128507	Cyclic-AMP-dependent transcription factor ATF-6 beta	GGTGGGACTAGGTCCCCAGGTGGGACAAGGGATGGTTGTGGGTGGCAGAA
2	1	2	10	empty	empty	empty	empty
2	1	2	11	empty	empty	empty	empty
2	1	2	12	empty	empty	empty	empty
2	1	2	13	empty	empty	empty	empty
2	1	2	14	empty	empty	empty	empty
2	1	2	15	empty	empty	empty	empty
2	1	2	16	empty	empty	empty	empty
2	1	3	1	Zfp36.cg2	NM_011756		CCCCTCTGCAACTCTGGTCTCCTGGAATCTTAAGTGCTGTGAAGAGCCGG
2	1	3	2	Fosb.cg1	NM_008036		CGGGGACATGCAATTTTACTTCTGTAAGTAAGTGTGACTGGGTGGTAGAT
2	1	3	3	Fosb.cg3	NM_008036		TCCTTGTTTTCAAGTGTGCTGTGGAGTTCAAAATCGCTTCTGGGGATTTG
2	1	3	4	Fos.cg2	NM_010234		TGACTTCTTGTTTCCGGCATCATCTAGGCCCAGTGGCTCAGAGACCTCCC
2	1	3	5	Tdt.cg2	NM_009345		TCTGGGATTCTTTGACCTCAGAGGATGCTGGCAGCAAGTGGATCATAAGT
2	1	3	6	Egr3.cg1	AF132128		CCACGCCAAGATCCACCTCAAGCAAAAGGAGAAGAAGTCGGAGAAAGGGG
2	1	3	7	Egr3.cg3	AF132128		CTGGCTGGTCGCCTGAAAGCAGAGGGGAAAGCCAGTCACTGAGGCGCAGG
2	1	3	8	Il12rb1.cg2	NM_008353		TCTTGCCTGATGTCACACAGCGTTTGCAGGACGCAGACCCAGGCCTTTCT
2	1	3	9	Arnt.1	U10325	aryl hydrocarbon receptor nuclear translocator	AAACAGAATAAAAGTCCTCTCCCTCCGTTCCTCTCCCTTCCCTTCCCTCA
2	1	3	10	Klra2.1	U10304	killer cell lectin-like receptor, subfamily A, member 2	GACAACAGACTTAACAGAGCAGAAGCCATCTTCCTTCCTGGTAAACAGAG
2	1	3	11	Klra6.1	U10092	killer cell lectin-like receptor, subfamily A, member 6	TCTTTGGAATAGAGACACAGCAGCAAGAGCATTGGGACTGTTCTCTGGTA
2	1	3	12	Nr1h4.1	U09416	nuclear receptor subfamily 1, group H, member 4	GAGAGTGAATGATCACAAGTTCACCCCGCTCCTCTGTGAGATCTGGGATG
2	1	3	13	Nkx2-2.1	S83259	Drosophila NK2 transcription factor related, locus 2	AAAGCCCAGGACCTGGCAGCCGCCACCTTCCAGGCAGGCATCCCCTTTTC
2	1	3	14	Gata6.1	S82462	GATA-binding protein 6	CATCGTAACGTGGGCTGATCTGAGGTCACTTGGAATTTGTAAACAGGGTA
2	1	3	15	Il12a.2	S82412	interleukin 12a	TGAGGGCCGGGACCAGGGTGACTTGATGAGAGGAGAAGGCTTGAGAAAGA
2	1	3	16	Hmx2.1	S80989	H6 homeo box 2	GCCAGAGCACCTGCTTTCTACACAAAACCAAACAACTCGCGTTTGAAACT
2	1	4	1	Scya25.2	U86357	small inducible cytokine A25	CCCACTCACCAAGGAGCTATTGGCTATTGATGATTGCTGAGGGAAGGGAA
2	1	4	2	Map3k4.2	U85607	mitogen activated protein kinase kinase kinase 4	CGCCTCTGTCCCCTCCGACCCTCTCGTGACTGAGAACCAACCGTGTCATC
2	1	4	3	Gata4.1	U85046	GATA-binding protein 4	GGAACAGCCTGGTCCTGGCTGACAGTCATGGGGACATAATCACCGCGTAA
2	1	4	4	Gata5.2	U84725	GATA-binding protein 5	GCCACAGTGTTAAGGCACAAGGCAGATGGCACCCCCTTGAATGGAGAGGA
2	1	4	5	Fgf1.1	U67610	fibroblast growth factor 1	TTCCTAGCATTCACAGTGTGATGCTCAGACCCAATTCTAACTCCAACTCC
2	1	4	6	Igfals.2	U66900	insulin-like growth factor binding protein, acid labile subunit	GGATGCAGGGCAGTACCGGAAGCGATGTGGCCTAAATAGGGTGGGCACAG
2	1	4	7	Gzme.2	U66474	granzyme E	TAACCTCCAGACTGCATAGAGCTGAAGTTCTTTGCTGTTTGAGTCACTCC
2	1	4	8	Mapk13.1	U81823	mitogen activated protein kinase 13	GCAGCCTTTTGATGATGCCTTAGAACATGAGAAACTCAGCGTGGACGAAT
2	1	4	9	Ctcf.1	U51037	CCCTC-binding factor	CATGAGACCTGTAATAAAATATGTAATGGGGTTGAAGGCTGGGGAGGAGG
2	1	4	10	Eb1.1	U51196	adenomatosis polyposis coli binding protein Eb1	CTTCTCCGATGAGTTTGAGTTAGGAGCTTTGGCCTTGTAGCAGAGCAGTA
2	1	4	11	Zrf1.1	U53208	zuotin related factor 1	AAAAAGAACATGGAGTGGCCTCTCAGGCTGACAGTGCAGCACCATCAGAA
2	1	4	12	Tank.1	U59864	TRAF family member-associated Nf-kappa B activator	TCTATGTAAATACGTTCCCACTTCAAGACCCGCCTGACGCACCTTTTCCC
2	1	4	13	Cyp8b1.1	AF090319	cytochrome P450, 8b1, sterol 12 alpha-hydrolase	TTTGTGGTGTGTTTCCCTTAGCCCAGAACTTCCAGAGAACTTCCTGAACT
2	1	4	14	Cyp46.1	AF094479	cytochrome P450, 46 (cholesterol 24-hydroxylase)	CTATCACCACAACTACCATCGTCTCTCCCAAACCTCCGAACTTCTGCACT
2	1	4	15	Csng.1	D10215	casein gamma	TGGATTGAGTTGTGTGTTCCAACTTTGGACTGTGGAGCCGTATTAACTGC
2	1	4	16	Cyp2c29.1	D17674	cytochrome P450, 2c29	CTGCCACCCCCTTACCAGCTCTGCTTCATTCCTCTCTAAAGAGATCAGAC
2	1	5	1	Sox2.2	X94127	SRY-box containing gene 2	AGAAAACCTGAGGGCGGCGGGGAGGGCGGGGGAATCGGACCATGTATAGA
2	1	5	2	Sox1.2	X94126	SRY-box containing gene 1	TGTGACATTTTTATTTTAGGCGTTGCGATACGGGGGGAAGAGGAGTCGGA
2	1	5	3	Foxb1a.1	X92592	forkhead box B1a	TTTGGGGGGTGGGAAGGAGGTAGGGGGAGAATGGGGGAAGTTAATTGGGA
2	1	5	4	Foxb2.1	X92591	forkhead box B2	TTCAACGACTGTTTCATCAAGATCCCTCGGAGGCCGGACCAACCCGGTAA
2	1	5	5	Tcfap2b.1	X78197	transcription factor AP-2 beta	TCTCACGCACTTCAGTCTCATCACGCACGGCTTCGGTGCCCCGGCCATTT
2	1	5	6	E4f1.1	X76858	E4F transcription factor 1	AGAGGACATAGAGATCCTTGAGCACGGAGGAGAGCTGGTCATTGCTTCAC
2	1	5	7	Mapkapk2.1	X76850	MAP kinase-activated protein kinase 2	AGCCGCTCTGTCTCCCACCCACTGGAGGACAAGCAATAACTCTACATGAA
2	1	5	8	Nr2f6.1	X76654	nuclear receptor subfamily 2, group F, member 6	ATCGCGCTCTTCACGCCTGATGCCTGTGGCCTTTCTGACCCAGCCCATGT
2	1	5	9	Cak.2	L20817	cell adhesion kinase	GGGGGGAGAGACACAGATTTTACACTAATATATGGACCTAGCTTGAGGCA
2	1	5	10	Mll.1	L17069	myeloid/lymphoid or mixed-lineage leukemia	CAGCTCACCTCTGTCAAACCCCGGCCAATCCAATAAGCACCATGCAGCAA
2	1	5	11	Jak2.2	L16956	Janus kinase 2	GAAAGAGATGGCCTTCACTCAGAGACCAAGCAGACTTCCAGAACCAGAAC
2	1	5	12	Bcl2a1a.2	L16462	B-cell leukemia/lymphoma 2 related protein A1a	CTCCTCAAGTAACACTACGGACCAGAGAGAACCTTGGCTCCCACGAGAAT
2	1	5	13	Fkbp6.2	L07063	FK506 binding protein 6 (65 kDa)	CCCACCATTCTCACTCTTCTCCTCCCAAGCCACCGGGGTCAGGTCTCTCA
2	1	5	14	Itgb4.1	L04678	integrin beta 4	GACCAGCACGCACAGCACCACGACTGAGCCCTTCCTCATGGATGGTCTAA
2	1	5	15	Znfn1a1.1	L03547	zinc finger protein, subfamily 1A, 1 (Ikaros)	TGCCGCGTGCTCTTCCTGGATCACGTCATGTATACCATTCACATGGGCTG
2	1	5	16	Cd22.1	L02844	CD22 antigen	TGCCACGTCTGCTTCTCCAACCCCAGGCACCCACCACCATCTGCTCCATC
2	1	6	1	AW825849.mn1	AW825849	EST expressed in B cells	ACAGGGACGTGAAGCCCCACTGTGTTCTCCTTGCCTCAAAAGAAAACTCT
2	1	6	2	AW825870.mn1	AW825870	EST expressed in B cells	AGAGTTGAACACTCTGGGCCAGTGAGCTAAATCCCCACCAGGACCACCAG
2	1	6	3	AW825548.mn1	AW825548	EST expressed in B cells	GGTAGACGGGACGGTGACTGACAACCAGGCAAATTGTTACCAGGATTCAG
2	1	6	4	AW825884.mn1	AW825884	EST expressed in B cells	CAATGAAGTACAGTGAATGCCGGGGCTTGCCGCCCATGATGCCCAGACAG
2	1	6	5	BE457607.mn1	BE457607	EST expressed in B cells	ATGCCGCCTAAGGCCGTGGTGATGTAGGTCTTGCGATGACACTGGGTGCC
2	1	6	6	AW610753.mn1	AW610753	EST expressed in B cells	GGTCTAGCTGGTCTGCAATGAGGAGCCTGTGAGTATAGTGCAATTTGTAG
2	1	6	7	AW824289.mn1	AW824289	EST expressed in B cells	AACATGGCCCGGACAAAGACAAGTTCTGGTTTGCTGGGCCAGTGAGGCCA
2	1	6	8	AW496447.mn1	AW496447	EST expressed in B cells	TACTGCATCTTGGGGGTCATCTGGTTCTGCAGCCGCCAACAGCGCTTGCA
2	1	6	9	AW826115.mn1	AW826115	EST expressed in B cells	AGTTGATCTTGTCTGAGTTCTCGCGGAACACCTTGGCGACGCGGAAGCTC
2	1	6	10	AW825837.mn1	AW825837	EST expressed in B cells	CAGTGTAGGAAGGAGCCTGCTGAAGACCCTGGTCAGCTGACATCTGGACT
2	1	6	11	AW610792.mn1	AW610792	EST expressed in B cells	GTCCAACATACTGTATCTCTTCCCCACACTGGCTAGTACCAAAGCAGTAT
2	1	6	12	AW825933.mn1	AW825933	EST expressed in B cells	AGAGACAAAACCTCTGTGTCCTCTCCTGCTAGACCAGCTGGGCCTGCAGC
2	1	6	13	MHV68_orf45.1	MHV68_orf45.1	MHV68 open reading frame Orf45	CCAGCCCCCATTTCTGGTAATGGAAAATATAACTGGCCATGGTTGGATTG
2	1	6	14	MHV68_orf47.1	MHV68_orf47.1	MHV68 open reading frame Orf47	TTTCAGCAAGCACTGCCAACAGCTCCTCCTTTAAGGTCGCCGCCTGGTAA
2	1	6	15	MHV68_orf49.1	MHV68_orf49.1	MHV68 open reading frame Orf49	GACACAAACCTGCTCTGCTATAGCACATCTGTTGTGTGGGCAAAATTGTC
2	1	6	16	empty	empty	empty	empty
2	1	7	1	AW824217.mn1	AW824217	EST expressed in B cells	TTCCAAAGACTCTCTCACTCTTGCCCTGGAAGGCTGGCTGGACCGCCGCA
2	1	7	2	AW824228.mn1	AW824228	EST expressed in B cells	GAGCACAAAGGTCTCACTCAGTGGAGATGCTTTATGTAAGGACCAAGTGA
2	1	7	3	AW824245.mn1	AW824245	EST expressed in B cells	GAGGCCAACGGAAACCAGGCCACTGACATTGACGCCACTGGCCAACTTCT
2	1	7	4	AW824252.mn1	AW824252	EST expressed in B cells	CCCTTCCGGGTCCAGCTGACGACTTATTGTCATTTCCATGAAGATTTATG
2	1	7	5	AW824567.mn1	AW824567	EST expressed in B cells	TGTTTTTCCTGTTGGGGACCTCTGAATGGTTGGAGATCTGAGAGAACACA
2	1	7	6	AW824572.mn1	AW824572	EST expressed in B cells	GCAGTGCTGATCTCTGGTGATGGGGCTGTTTCTTTCTGCTTTCTTCTTTT
2	1	7	7	AW824579.mn1	AW824579	EST expressed in B cells	CTGTGACCAACATTCAAGTGGGTACTTTCAGCAGTAAACTGGCTCTTTCC
2	1	7	8	AW824595.mn1	AW824595	EST expressed in B cells	AGTTCACCTGCTTGACCTACAACAACGGCAGGTTACAGAACCTCATTTCA
2	1	7	9	AW824362.mn1	AW824362	EST expressed in B cells	GCTGGAGGTATCCACCCAGTTCAAAGAAGACCGGGTCCACAGCTCCCAGC
2	1	7	10	AA762052.mn1	AA762052	EST expressed in B cells	TAGGCTGGCTTACTGCATAGCACTGGACGTGCCAGGCACATTCTGGCCCC
2	1	7	11	AA175166.mn1	AA175166	EST expressed in B cells	CTAGGCAGGCTAAGCAGTTTGCTCTCTTTACTACTAAATTGCAGGTCTGC
2	1	7	12	AW825888.mn1	AW825888	EST expressed in B cells	CTGGGTTTTTAGGAGACACCAATGACACAATGTCACCACGCTGTACTTCA
2	1	7	13	AW825801.mn1	AW825801	EST expressed in B cells	TCTCAGGAACTTCTCAGAGGTGTCCGCACCCAGGAGCGGAGGATGCCTCA
2	1	7	14	AW825526.mn1	AW825526	EST expressed in B cells	GAGGCATTTCTAGCCGCTGCTGCATCAGCTGTTGGCCGCTAACACCCCCA
2	1	7	15	AW496384.mn1	AW496384	EST expressed in B cells	AAAGCAGCTCCACAAATGACAAAGTTGGCCAACGTCCCCAAGGGCCTGAG
2	1	7	16	AA517304.mn1	AA517304	EST expressed in B cells	CTGAGGATGGAAGTGTGAGGGGGGTGGATGCGAAAGTCTGGTCTTGAGGG
2	1	8	1	Ms-BG965876.1	BG965876	Weakly similar to A37098 gelation factor ABP-280, long form [H.sapiens]	GCTATGCAGAGAACCCAGAGCTTGAGTAGTTCCAAAGAGACTGACAGAAT
2	1	8	2	Ms-Car6.1	NM_009802	carbonic anhydrase 6	TGTGCAGGGGGGTGTGGTGAGCGAGCCTGGGTAGGTGTAATAGTGGTGGA
2	1	8	3	Ms-Cd152.4	NM_009843	Novel Ctla4 Exons 1,3 and 4	CTGAAGATCCAGAACCATGCCCGGATTCTGACTTCCTCCTTTGGATCCTT
2	1	8	4	Ms-Gpr1.1	BC032934	G-protein coupled receptor 1	CTCTCCTAGAAACTGCCCAGTGAGTATTGTGTTCCCAGAAAATCAGTGCA
2	1	8	5	Ms-NM_011910.1	NM_011910	urotensin 2	CAGAGCAGATGCTTGAAGCAAAATCACGCTAACGACGCCTTGTTCTTCAT
2	1	8	6	Ms-NM_013539.1	NM_013539	gene rich cluster, C9 gene	TGGGATATTGGGCGGGGAAAATTGTATCATCAGAGTAAGGGCCTCGAGGC
2	1	8	7	Ms-NM_014194.1	NM_014194.1
2	1	8	8	Ms-NM_015790.1	NM_015790	icos ligand	CCCAGGAACTCAGGTGGGTCTGCGGCAGCACAGTAGGAGTATTCCTCCTA
2	1	8	9	Ms-XM_128507.1	XM_128507	Cyclic-AMP-dependent transcription factor ATF-6 beta	GGTGGGACTAGGTCCCCAGGTGGGACAAGGGATGGTTGTGGGTGGCAGAA
2	1	8	10	empty	empty	empty	empty
2	1	8	11	empty	empty	empty	empty
2	1	8	12	empty	empty	empty	empty
2	1	8	13	empty	empty	empty	empty
2	1	8	14	empty	empty	empty	empty
2	1	8	15	empty	empty	empty	empty
2	1	8	16	empty	empty	empty	empty
2	1	9	1	Zfp36.cg2	NM_011756		CCCCTCTGCAACTCTGGTCTCCTGGAATCTTAAGTGCTGTGAAGAGCCGG
2	1	9	2	Fosb.cg1	NM_008036		CGGGGACATGCAATTTTACTTCTGTAAGTAAGTGTGACTGGGTGGTAGAT
2	1	9	3	Fosb.cg3	NM_008036		TCCTTGTTTTCAAGTGTGCTGTGGAGTTCAAAATCGCTTCTGGGGATTTG
2	1	9	4	Fos.cg2	NM_010234		TGACTTCTTGTTTCCGGCATCATCTAGGCCCAGTGGCTCAGAGACCTCCC
2	1	9	5	Tdt.cg2	NM_009345		TCTGGGATTCTTTGACCTCAGAGGATGCTGGCAGCAAGTGGATCATAAGT
2	1	9	6	Egr3.cg1	AF132128		CCACGCCAAGATCCACCTCAAGCAAAAGGAGAAGAAGTCGGAGAAAGGGG
2	1	9	7	Egr3.cg3	AF132128		CTGGCTGGTCGCCTGAAAGCAGAGGGGAAAGCCAGTCACTGAGGCGCAGG
2	1	9	8	Il12rb1.cg2	NM_008353		TCTTGCCTGATGTCACACAGCGTTTGCAGGACGCAGACCCAGGCCTTTCT
2	1	9	9	Arnt.1	U10325	aryl hydrocarbon receptor nuclear translocator	AAACAGAATAAAAGTCCTCTCCCTCCGTTCCTCTCCCTTCCCTTCCCTCA
2	1	9	10	Klra2.1	U10304	killer cell lectin-like receptor, subfamily A, member 2	GACAACAGACTTAACAGAGCAGAAGCCATCTTCCTTCCTGGTAAACAGAG
2	1	9	11	Klra6.1	U10092	killer cell lectin-like receptor, subfamily A, member 6	TCTTTGGAATAGAGACACAGCAGCAAGAGCATTGGGACTGTTCTCTGGTA
2	1	9	12	Nr1h4.1	U09416	nuclear receptor subfamily 1, group H, member 4	GAGAGTGAATGATCACAAGTTCACCCCGCTCCTCTGTGAGATCTGGGATG
2	1	9	13	Nkx2-2.1	S83259	Drosophila NK2 transcription factor related, locus 2	AAAGCCCAGGACCTGGCAGCCGCCACCTTCCAGGCAGGCATCCCCTTTTC
2	1	9	14	Gata6.1	S82462	GATA-binding protein 6	CATCGTAACGTGGGCTGATCTGAGGTCACTTGGAATTTGTAAACAGGGTA
2	1	9	15	Il12a.2	S82412	interleukin 12a	TGAGGGCCGGGACCAGGGTGACTTGATGAGAGGAGAAGGCTTGAGAAAGA
2	1	9	16	Hmx2.1	S80989	H6 homeo box 2	GCCAGAGCACCTGCTTTCTACACAAAACCAAACAACTCGCGTTTGAAACT
2	1	10	1	Scya25.2	U86357	small inducible cytokine A25	CCCACTCACCAAGGAGCTATTGGCTATTGATGATTGCTGAGGGAAGGGAA
2	1	10	2	Map3k4.2	U85607	mitogen activated protein kinase kinase kinase 4	CGCCTCTGTCCCCTCCGACCCTCTCGTGACTGAGAACCAACCGTGTCATC
2	1	10	3	Gata4.1	U85046	GATA-binding protein 4	GGAACAGCCTGGTCCTGGCTGACAGTCATGGGGACATAATCACCGCGTAA
2	1	10	4	Gata5.2	U84725	GATA-binding protein 5	GCCACAGTGTTAAGGCACAAGGCAGATGGCACCCCCTTGAATGGAGAGGA
2	1	10	5	Fgf1.1	U67610	fibroblast growth factor 1	TTCCTAGCATTCACAGTGTGATGCTCAGACCCAATTCTAACTCCAACTCC
2	1	10	6	Igfals.2	U66900	insulin-like growth factor binding protein, acid labile subunit	GGATGCAGGGCAGTACCGGAAGCGATGTGGCCTAAATAGGGTGGGCACAG
2	1	10	7	Gzme.2	U66474	granzyme E	TAACCTCCAGACTGCATAGAGCTGAAGTTCTTTGCTGTTTGAGTCACTCC
2	1	10	8	Mapk13.1	U81823	mitogen activated protein kinase 13	GCAGCCTTTTGATGATGCCTTAGAACATGAGAAACTCAGCGTGGACGAAT
2	1	10	9	Ctcf.1	U51037	CCCTC-binding factor	CATGAGACCTGTAATAAAATATGTAATGGGGTTGAAGGCTGGGGAGGAGG
2	1	10	10	Eb1.1	U51196	adenomatosis polyposis coli binding protein Eb1	CTTCTCCGATGAGTTTGAGTTAGGAGCTTTGGCCTTGTAGCAGAGCAGTA
2	1	10	11	Zrf1.1	U53208	zuotin related factor 1	AAAAAGAACATGGAGTGGCCTCTCAGGCTGACAGTGCAGCACCATCAGAA
2	1	10	12	Tank.1	U59864	TRAF family member-associated Nf-kappa B activator	TCTATGTAAATACGTTCCCACTTCAAGACCCGCCTGACGCACCTTTTCCC
2	1	10	13	Cyp8b1.1	AF090319	cytochrome P450, 8b1, sterol 12 alpha-hydrolase	TTTGTGGTGTGTTTCCCTTAGCCCAGAACTTCCAGAGAACTTCCTGAACT
2	1	10	14	Cyp46.1	AF094479	cytochrome P450, 46 (cholesterol 24-hydroxylase)	CTATCACCACAACTACCATCGTCTCTCCCAAACCTCCGAACTTCTGCACT
2	1	10	15	Csng.1	D10215	casein gamma	TGGATTGAGTTGTGTGTTCCAACTTTGGACTGTGGAGCCGTATTAACTGC
2	1	10	16	Cyp2c29.1	D17674	cytochrome P450, 2c29	CTGCCACCCCCTTACCAGCTCTGCTTCATTCCTCTCTAAAGAGATCAGAC
2	1	11	1	Sox2.2	X94127	SRY-box containing gene 2	AGAAAACCTGAGGGCGGCGGGGAGGGCGGGGGAATCGGACCATGTATAGA
2	1	11	2	Sox1.2	X94126	SRY-box containing gene 1	TGTGACATTTTTATTTTAGGCGTTGCGATACGGGGGGAAGAGGAGTCGGA
2	1	11	3	Foxb1a.1	X92592	forkhead box B1a	TTTGGGGGGTGGGAAGGAGGTAGGGGGAGAATGGGGGAAGTTAATTGGGA
2	1	11	4	Foxb2.1	X92591	forkhead box B2	TTCAACGACTGTTTCATCAAGATCCCTCGGAGGCCGGACCAACCCGGTAA
2	1	11	5	Tcfap2b.1	X78197	transcription factor AP-2 beta	TCTCACGCACTTCAGTCTCATCACGCACGGCTTCGGTGCCCCGGCCATTT
2	1	11	6	E4f1.1	X76858	E4F transcription factor 1	AGAGGACATAGAGATCCTTGAGCACGGAGGAGAGCTGGTCATTGCTTCAC
2	1	11	7	Mapkapk2.1	X76850	MAP kinase-activated protein kinase 2	AGCCGCTCTGTCTCCCACCCACTGGAGGACAAGCAATAACTCTACATGAA
2	1	11	8	Nr2f6.1	X76654	nuclear receptor subfamily 2, group F, member 6	ATCGCGCTCTTCACGCCTGATGCCTGTGGCCTTTCTGACCCAGCCCATGT
2	1	11	9	Cak.2	L20817	cell adhesion kinase	GGGGGGAGAGACACAGATTTTACACTAATATATGGACCTAGCTTGAGGCA
2	1	11	10	Mll.1	L17069	myeloid/lymphoid or mixed-lineage leukemia	CAGCTCACCTCTGTCAAACCCCGGCCAATCCAATAAGCACCATGCAGCAA
2	1	11	11	Jak2.2	L16956	Janus kinase 2	GAAAGAGATGGCCTTCACTCAGAGACCAAGCAGACTTCCAGAACCAGAAC
2	1	11	12	Bcl2a1a.2	L16462	B-cell leukemia/lymphoma 2 related protein A1a	CTCCTCAAGTAACACTACGGACCAGAGAGAACCTTGGCTCCCACGAGAAT
2	1	11	13	Fkbp6.2	L07063	FK506 binding protein 6 (65 kDa)	CCCACCATTCTCACTCTTCTCCTCCCAAGCCACCGGGGTCAGGTCTCTCA
2	1	11	14	Itgb4.1	L04678	integrin beta 4	GACCAGCACGCACAGCACCACGACTGAGCCCTTCCTCATGGATGGTCTAA
2	1	11	15	Znfn1a1.1	L03547	zinc finger protein, subfamily 1A, 1 (Ikaros)	TGCCGCGTGCTCTTCCTGGATCACGTCATGTATACCATTCACATGGGCTG
2	1	11	16	Cd22.1	L02844	CD22 antigen	TGCCACGTCTGCTTCTCCAACCCCAGGCACCCACCACCATCTGCTCCATC
2	1	12	1	AW825849.mn1	AW825849	EST expressed in B cells	ACAGGGACGTGAAGCCCCACTGTGTTCTCCTTGCCTCAAAAGAAAACTCT
2	1	12	2	AW825870.mn1	AW825870	EST expressed in B cells	AGAGTTGAACACTCTGGGCCAGTGAGCTAAATCCCCACCAGGACCACCAG
2	1	12	3	AW825548.mn1	AW825548	EST expressed in B cells	GGTAGACGGGACGGTGACTGACAACCAGGCAAATTGTTACCAGGATTCAG
2	1	12	4	AW825884.mn1	AW825884	EST expressed in B cells	CAATGAAGTACAGTGAATGCCGGGGCTTGCCGCCCATGATGCCCAGACAG
2	1	12	5	BE457607.mn1	BE457607	EST expressed in B cells	ATGCCGCCTAAGGCCGTGGTGATGTAGGTCTTGCGATGACACTGGGTGCC
2	1	12	6	AW610753.mn1	AW610753	EST expressed in B cells	GGTCTAGCTGGTCTGCAATGAGGAGCCTGTGAGTATAGTGCAATTTGTAG
2	1	12	7	AW824289.mn1	AW824289	EST expressed in B cells	AACATGGCCCGGACAAAGACAAGTTCTGGTTTGCTGGGCCAGTGAGGCCA
2	1	12	8	AW496447.mn1	AW496447	EST expressed in B cells	TACTGCATCTTGGGGGTCATCTGGTTCTGCAGCCGCCAACAGCGCTTGCA
2	1	12	9	AW826115.mn1	AW826115	EST expressed in B cells	AGTTGATCTTGTCTGAGTTCTCGCGGAACACCTTGGCGACGCGGAAGCTC
2	1	12	10	AW825837.mn1	AW825837	EST expressed in B cells	CAGTGTAGGAAGGAGCCTGCTGAAGACCCTGGTCAGCTGACATCTGGACT
2	1	12	11	AW610792.mn1	AW610792	EST expressed in B cells	GTCCAACATACTGTATCTCTTCCCCACACTGGCTAGTACCAAAGCAGTAT
2	1	12	12	AW825933.mn1	AW825933	EST expressed in B cells	AGAGACAAAACCTCTGTGTCCTCTCCTGCTAGACCAGCTGGGCCTGCAGC
2	1	12	13	MHV68_orf45.1	MHV68_orf45.1	MHV68 open reading frame Orf45	CCAGCCCCCATTTCTGGTAATGGAAAATATAACTGGCCATGGTTGGATTG
2	1	12	14	MHV68_orf47.1	MHV68_orf47.1	MHV68 open reading frame Orf47	TTTCAGCAAGCACTGCCAACAGCTCCTCCTTTAAGGTCGCCGCCTGGTAA
2	1	12	15	MHV68_orf49.1	MHV68_orf49.1	MHV68 open reading frame Orf49	GACACAAACCTGCTCTGCTATAGCACATCTGTTGTGTGGGCAAAATTGTC
2	1	12	16	empty	empty	empty	empty
2	1	13	1	AW824217.mn1	AW824217	EST expressed in B cells	TTCCAAAGACTCTCTCACTCTTGCCCTGGAAGGCTGGCTGGACCGCCGCA
2	1	13	2	AW824228.mn1	AW824228	EST expressed in B cells	GAGCACAAAGGTCTCACTCAGTGGAGATGCTTTATGTAAGGACCAAGTGA
2	1	13	3	AW824245.mn1	AW824245	EST expressed in B cells	GAGGCCAACGGAAACCAGGCCACTGACATTGACGCCACTGGCCAACTTCT
2	1	13	4	AW824252.mn1	AW824252	EST expressed in B cells	CCCTTCCGGGTCCAGCTGACGACTTATTGTCATTTCCATGAAGATTTATG
2	1	13	5	AW824567.mn1	AW824567	EST expressed in B cells	TGTTTTTCCTGTTGGGGACCTCTGAATGGTTGGAGATCTGAGAGAACACA
2	1	13	6	AW824572.mn1	AW824572	EST expressed in B cells	GCAGTGCTGATCTCTGGTGATGGGGCTGTTTCTTTCTGCTTTCTTCTTTT
2	1	13	7	AW824579.mn1	AW824579	EST expressed in B cells	CTGTGACCAACATTCAAGTGGGTACTTTCAGCAGTAAACTGGCTCTTTCC
2	1	13	8	AW824595.mn1	AW824595	EST expressed in B cells	AGTTCACCTGCTTGACCTACAACAACGGCAGGTTACAGAACCTCATTTCA
2	1	13	9	AW824362.mn1	AW824362	EST expressed in B cells	GCTGGAGGTATCCACCCAGTTCAAAGAAGACCGGGTCCACAGCTCCCAGC
2	1	13	10	AA762052.mn1	AA762052	EST expressed in B cells	TAGGCTGGCTTACTGCATAGCACTGGACGTGCCAGGCACATTCTGGCCCC
2	1	13	11	AA175166.mn1	AA175166	EST expressed in B cells	CTAGGCAGGCTAAGCAGTTTGCTCTCTTTACTACTAAATTGCAGGTCTGC
2	1	13	12	AW825888.mn1	AW825888	EST expressed in B cells	CTGGGTTTTTAGGAGACACCAATGACACAATGTCACCACGCTGTACTTCA
2	1	13	13	AW825801.mn1	AW825801	EST expressed in B cells	TCTCAGGAACTTCTCAGAGGTGTCCGCACCCAGGAGCGGAGGATGCCTCA
2	1	13	14	AW825526.mn1	AW825526	EST expressed in B cells	GAGGCATTTCTAGCCGCTGCTGCATCAGCTGTTGGCCGCTAACACCCCCA
2	1	13	15	AW496384.mn1	AW496384	EST expressed in B cells	AAAGCAGCTCCACAAATGACAAAGTTGGCCAACGTCCCCAAGGGCCTGAG
2	1	13	16	AA517304.mn1	AA517304	EST expressed in B cells	CTGAGGATGGAAGTGTGAGGGGGGTGGATGCGAAAGTCTGGTCTTGAGGG
2	1	14	1	landing light	landing light	landing light	landing light
2	1	14	2	Mm-Prdx	NM_007452	peroxiredoxin 3 (Prdx3)
2	1	14	3	Mm-Jund1	J04509	Jun proto-oncogene related gene d1 (Jund1.2)
2	1	14	4	Mm-Shfdg1	U41626	split hand/foot deleted gene 1 (Shfdg1.1)
2	1	14	5	Mm-Mea	NM_010787	male enhanced antigen 1 (Mea1)
2	1	14	6	Mm-Pep4	NM_008820	peptidase 4 (Pep4)
2	1	14	7	Mm-Tank	NM_011529	TRAF family member-associated Nf-kappa B activator (Tank)
2	1	14	8	Mm-Uchrp	NM_009462	ubiquintin c-terminal hydrolase related polypeptide (Uchrp)
2	1	14	9	Mm-Ctcf	NM_007794	CCCTC-binding factor (Ctcf)
2	1	14	10	Eafla1.1	M22432	eukaryotic translation elongation factor 1 alpha 1 (Eefla1.1)
2	1	14	11	Rps4x.1	M73436	ribosomal protein S4, X-linked	TGGTGTAATCACCAACAGAGAGAGACATCCCGGCTCTTTTGATGTGGTTC
2	1	14	12	Aop1.1	M28723	anti-oxidant protein 1	AACCAATTCTCCCCGAGTGCTTTGCCCCCATTTCTTGGATCATGTCCTTA
2	1	14	13	Adk.1	U26589	adenosine kinase	AGCGAGCGTCATCATTAGGCGAACTGGCTGTACTTTTCCTGAGAAGCCAA
2	1	14	14	Ppox.1	U25114	protoporphyrinogen oxidase	AGCAACAAGCCCAGGAGGCAGCCGCCACACAGTTAGGACTAAAAGAACCA
2	1	14	15	Rpl3.1	Y00225	ribosomal protein L3	TCAAGAAAGATCGCATTGCCAAGGAGGAAGGAGCTTGATTCCAGGACCAC
2	1	14	16	landing light	landing light	landing light	landing light
2	2	1	1	landing light	landing light	landing light	landing light
2	2	1	2	Lys-A	X17013-a	Bacillus subtilis,diaminopimelate decarboxylase [lysA] Oligo A
2	2	1	3	Lys-B	X17013-b	Bacillus subtilis,diaminopimelate decarboxylase [lysA] Oligo B
2	2	1	4	Phe-A	M24537-a	Bacillus subtilis,[pheB] Oligo A
2	2	1	5	Phe-B	M24537-b	Bacillus subtilis,[pheB] Oligo B
2	2	1	6	Thr-A	X04603-a	Bacillus subtilus, threonine synthase [thrB] Oligo A
2	2	1	7	Thr-B	X04603-b	Bacillus subtilus, threonine synthase [thrB] Oligo B
2	2	1	8	Trp-A	K01391-a	Bacillus subtilus, [trpE] Oligo A
2	2	1	9	Trp-B	K01391-b	Bacillus subtilus, [trpE] Oligo B
2	2	1	10	Dap-A	L38424-a	Bacillus subtilus, dehydrodipicolinate reductase [dapB] Oligo A
2	2	1	11	Dap-B	L38424-b	Bacillus subtilus, dehydrodipicolinate reductase [dapB] Oligo B
2	2	1	12	empty	empty	empty	empty
2	2	1	13	empty	empty	empty	empty
2	2	1	14	empty	empty	empty	empty
2	2	1	15	empty	empty	empty	empty
2	2	1	16	landing light	landing light	landing light	landing light
2	2	2	1	empty	empty	empty	empty
2	2	2	2	empty	empty	empty	empty
2	2	2	3	empty	empty	empty	empty
2	2	2	4	empty	empty	empty	empty
2	2	2	5	empty	empty	empty	empty
2	2	2	6	empty	empty	empty	empty
2	2	2	7	empty	empty	empty	empty
2	2	2	8	empty	empty	empty	empty
2	2	2	9	empty	empty	empty	empty
2	2	2	10	empty	empty	empty	empty
2	2	2	11	empty	empty	empty	empty
2	2	2	12	empty	empty	empty	empty
2	2	2	13	empty	empty	empty	empty
2	2	2	14	empty	empty	empty	empty
2	2	2	15	empty	empty	empty	empty
2	2	2	16	empty	empty	empty	empty
2	2	3	1	Gilz.cg2	NM_010286		GAGTAACTAGTTTTGATCCTTTGGGGTGTGGAAAATGTACCCAGGAAGCT
2	2	3	2	Gfi1.cg1	NM_010278		AGCTATGGCCTCAGCTCCTGCCCCTTATCATCTTAGGAACAACTTATTTT
2	2	3	3	Gfi1.cg3	NM_010278		TGGCCGCAGTTATCAGAGTAAGGAACTGTGCTAGGTATGGGAGAGCCAGA
2	2	3	4	Aeg3.cg2	NM_009639		GGTCAGTCATCTTTTGTAGCTCTACCTAGTTAAGTCTCTCTGAAGAAAAT
2	2	3	5	Gem.cg2	NM_010276		CTTTAGAGCTGGCCTCATCACAGTTGTGACTATTTCTGCTCCAGTGAAGA
2	2	3	6	Mlp.cg1	X61399		CTTCAGGAGGGAGGGAGGTCTGTAATGTGAAACAACTTCTTGTTGTCTTT
2	2	3	7	Mlp.cg3	X61399		CCTGCAGAAGGCAATTGCTGGGTTTCCAATTCTTTTCCAAGTTCGTTTTG
2	2	3	8	Ptpn8.cg2	NM_008979		GTTTGTAATTCTTCCTCACCAAGCAAGCCTACAGAACGTGTTCAGCCAAA
2	2	3	9	Gzma.cg2	M13226		CGATGGCCTGGTGTCTATACTTTCCTCTCAGATAAACACCTCAATTGGAT
2	2	3	10	Gzmb.cg1	X04072		TCCCTACAGAACTTTCATACAGTTGCACCCAAGTTGCTGATGTGTTCTCT
2	2	3	11	Gzmb.cg3	X04072		CCCTCTCCACAAAAGAAGTAGAATGTTTGCATTGGAGCTGGGCATGCTCT
2	2	3	12	Scya5.cg2	M77747		GTGCCAACCCAGAGAAGAAGTGGGTTCAAGAATACATCAACTATTTGGAG
2	2	3	13	Tnf.cg1	NM_013693		ATCACTGAACCTCTGCTCCCCACGGGAGCCGTGACTGTAATTGCCCTACA
2	2	3	14	Tnf.cg3	NM_013693		TTCCAGACTCTTCCCTGAGGTGCAATGCACAGCCTTCCTCACAGAGCCAG
2	2	3	15	Tgfb1.cg2	NM_011577		TGGGACCCTGCCCCTATATTTGGAGCCTGGACACACAGTACAGCAAGGTC
2	2	3	16	Il2ra.cg1	K02891		AAAGCTTTAATGGGAGAGAGGGCCCAACAGTGCTCTGTGTGTTTTGTTTT
2	2	4	1	Zfp35.1	X17617	zinc finger protein 35	GACTGATACCTGTGTGAAGCCTTCAGCACTGTGACCAATCTTACTGGATA
2	2	4	2	Nr4a1.1	X16995	nuclear receptor subfamily 4, group A, member 1	GATCATCCAGCTTAGTAGAAAGCACTTTCACCTCCCGAGTCCCCTCACCA
2	2	4	3	Zfp1.1	X16493	zinc finger protein 1	AAGGGGGAAGCCCTCATGAAGATGCTGAAGGAACTTGGGAAATTCTATTG
2	2	4	4	Cd1d2.1	X15036	CD1d2 antigen	GTGATTTCCTGCCAAATGCTGATGAGACATGGTATCTTCAAGCAACCCTG
2	2	4	5	Igf1.1	X04480	insulin-like growth factor 1	TGTGATCTGAGGAGACTGGAGATGTACTGTGCCCCACTGAAGCCTACAAA
2	2	4	6	Pdgfrb.1	X04367	platelet derived growth factor receptor, beta polypeptide	AGATGGGCAATGAGAGGAAGATGCTGACGGGATTACCACCTCAACTGCCA
2	2	4	7	Cd3e.1	X03884	CD3 antigen, epsilon polypeptide	TCCTCCCTCCCCCAACACTCCCTACCAACCCCCTAATCCCCTACTCCCTC
2	2	4	8	Csf2.2	X03020	colony stimulating factor 2 (granulocyte-macrophage)	AATTTGGGCATAGGTGGAGTGGGGGAGCTATTGGGATATGGTATTGATGA
2	2	4	9	Nkx2-6.2	AF030113	Drosophila NK2 transcription factor related, locus 6	GGAGCGGCCCTGAAGACTTGAGAACATTCTTTCCCTCGGAAGTGTAACCA
2	2	4	10	Tnfsf12.2	AF030100	tumor necrosis factor (ligand) superfamily, member 12	TCCCAAAGCCCCTACTTATCCCTGACTCCCCCACCCACTCACCCGACCAC
2	2	4	11	Irf5.2	AF028725	interferon regulatory factor 5	CTCCAGGCACCCTCCTTCAGAGTCTGAGATGCTGGGACAGAAAGTAGAAT
2	2	4	12	Gli.1	AF026305	GLI-Kruppel family member GLI	TGGCTATCCTAGATGAGGCCAGGCTGAGCCCTCCTCTTTCCCATGAGCAA
2	2	4	13	Cd39l4.1	AF006482	CD39 antigen-like 4	CCTGGGGACCAAAGAACAATCTCGTTTCAACCCTTGGATGCCTCATTGCT
2	2	4	14	Bmpr2.1	AF003942	bone morphogenic protein receptor, type II (serine/threonine kinase)	TCAAAGCCCAGAAGAGCACAGAGGCCCAATTCTCTGGATCTTTCAGCCAC
2	2	4	15	Alx4.1	AF001465	aristaless 4	CCATGTCCCTGCTTTCCAGGCCCCCAGCTTCCCACTTGACTCTCCTCTTA
2	2	4	16	Znfn1a3.1	AF001293	zinc finger protein, subfamily 1A, 3 (Aiolos)	CACAGACACCGACAGCAACCACGAGGATCGCCAACATCTCTACCAGCAAA
2	2	5	1	Csf3r.1	M58288	colony stimulating factor 3 receptor (granulocyte)	AGAGGAGAAGAGCCCTCCGCTGAAATCTACTGGCCCTGAGAGAAGCAGAA
2	2	5	2	Nfkb1.1	M57999	nuclear factor of kappa light chain gene enhancer in B-cells 1, p105	TTGCTTTGTGTTGTTACTGCTGTCCCTCCGCTGGGTTCCTGCTGTCATTA
2	2	5	3	Tcf1.1	M57966	transcription factor 1	TAAGATGCCCCCTTAACATTCGGCACAGAGGAGGTGGCTCAGTGGCCCAA
2	2	5	4	Lyn.1	M57696	Yamaguchi sarcoma viral (v-yes-1) oncogene homolog	GTCAACGCTGATTGGAAACTGCTGTGTCTGCCCCTTTCACTTATGCTACT
2	2	5	5	Il7r.1	M29697	interleukin 7 receptor	GCCGAGAAGTTCCAGAGTCAGTTATCAAGACCATGATTTTCCTGCTGCTA
2	2	5	6	Il7.2	M29054	interleukin 7	TGCAGTCCCAGTCATCATGACTACACCCACCTCCCGCAGACCATGTTCCA
2	2	5	7	Zfp59.2	M28514	zinc finger protein 59	AGTGAGTGTGGGAAAGGTTTTATTGACCGCTCAAGCCTGTTCCACCATCG
2	2	5	8	Ifngr.2	M28233	interferon gamma receptor	TTGCTTCCTACAGCCGCCACTGCTCCTCCACCCTGATCATCTCACAGGAC
2	2	5	9	Bmp15.2	AJ010259	bone morphogenetic protein 15	ACCTCAGCCTTCCTGTGTCCCTTATAATTTTCTTCCTATGAGCATCCTCC
2	2	5	10	Pdcd6ip.2	AJ005073	programmed cell death 6 interacting protein	CCTACCTACCCCTTCCCTCAGCCCCCGCAGCAGTCTTACTATCCACAGCA
2	2	5	11	Gtf2h1.2	AJ002366	general transcription factor IIH, polypeptide 1 (62kD subunit)	GCCAGAGTCTTCCAAGAAAGATCCCCCAGGCGTTGGCCTTCCCCGATACA
2	2	5	12	Itgb1bp1.2	AJ001373	integrin beta 1 binding protein 1	CCAGCAATATGGAAAACAACAGGGAAGTCATCTGGCCCACTCTCCACTTA
2	2	5	13	Zfp293.1	AF133714	zinc finger protein 293	GACAGTACCTCTGCCGTTGCCTGCATCTCCCTGCCTCTTCTGCCGAATCA
2	2	5	14	Casp8ap2.1	AF132726	caspase 8 associated protein 2	CCTGGTCATTGTGCTTGGCGTATTCAGATCAACAGTCTGATTCACTTACC
2	2	5	15	Hhex.2	AF132550	hematopoietically expressed homeobox	CCCTACAGGCAGGGAAACTGACTCATTTGAGACTGATCTCACACGAACTA
2	2	5	16	Bag3.2	AF130471	Bcl2-associated athanogene 3	TAGAAGCCAAAGCAGCCACGCCTCCAAATCCCAGCAACCCAGCAGACTCA
2	2	6	1	AW496465.mn1	AW496465	EST expressed in B cells	AGGAACTGGGAGACTGGGAACATAGGCCTCAGCTTTATCCTTGACTGGTT
2	2	6	2	AW496475.mn1	AW496475	EST expressed in B cells	CTGAAGTGTGAGACCACACCTTCACGTTTGTACAGTCCTTGGTTAAGGTT
2	2	6	3	AW496114.mn1	AW496114	EST expressed in B cells	TGCCCCAAGGACTGCTGGGAAGTATCTCCTGCCCTTGTTGTTAGTGGCCA
2	2	6	4	AW496144.mn1	AW496144	EST expressed in B cells	CTCTAGCAAATGGCACGGCATCTATGAGAAGGTTGCAGAACGCTAGGATG
2	2	6	5	AW496397.mn1	AW496397	EST expressed in B cells	CATCAAGGGCCCCCTATGATATGCAAGTAGACCACTGAGGGAGGACCTTT
2	2	6	6	AW824439.mn1	AW824439	EST expressed in B cells	ACAGCTCTGGTCATGCGTTCTTCCCAGGAATTATGTCTTCACTTGAAGGC
2	2	6	7	AW610815.mn1	AW610815	EST expressed in B cells	TCTGTGTGGACGCCAGGACCACCGAAGGGACGATGATGCTGGGAGCAGAA
2	2	6	8	AW519486.mn1	AW519486	EST expressed in B cells	GCTGAATGACTTCAGTTCTCAGCTTCTTATGCAGACTAACCTCATCTCGC
2	2	6	9	MHV68_M2-.1	MHV68_M2-.1	MHV68 open reading frame M2, antisense transcript	ATCTTTCCTTGTGGGGGTGTTGGGGCCATTACCTGAAAACGAAACCTCAT
2	2	6	10	MHV68_orf39-.1	MHV68_orf39-.1	MHV68 open reading frame Orf39, antisense transcript	CTCCTAGACGGCTCCAACTTTTTTAGCTGTGGCACTTTAAGGGCAGGCAT
2	2	6	11	MHV68_Tra.1	MHV68_Tra.1	MHV68 open reading frame Tra	AACAGTAGGGGGCGCCAGGAGGAGCTAGGCCACGCCCATTTGGAGTTTTC
2	2	6	12	empty	empty	empty	empty
2	2	6	13	empty	empty	empty	empty
2	2	6	14	empty	empty	empty	empty
2	2	6	15	empty	empty	empty	empty
2	2	6	16	empty	empty	empty	empty
2	2	7	1	AW826109.mn1	AW826109	EST expressed in B cells	GAATAAGCAGAGCAGACAGCTAAGAATGGTGTGTCATGGGCTAATGAGAC
2	2	7	2	AW826120.mn1	AW826120	EST expressed in B cells	CTGACCTGCGTGGGGAAGAGGAGTTTCAGACTGTGAAGGACGTCGTTCTG
2	2	7	3	AW826127.mn1	AW826127	EST expressed in B cells	CTTAGCCCAACATCCTCAGCACCTCTGTTCTGAAATCTCTCTTTGTTGTG
2	2	7	4	AW826132.mn1	AW826132	EST expressed in B cells	GGCCGAAGAACATGATATTCTGGGAAGACACAGGGCTTCTCAGAGGGATA
2	2	7	5	AW496451.mn1	AW496451	EST expressed in B cells	TCCTTCTCTGTCCTGCTAGAAGCTGCCTTGGAGGGTAGGCTGTAAACAGC
2	2	7	6	AW610737.mn1	AW610737	EST expressed in B cells	CTGCTGTGTCCAAACTGACTTTTGTTTCCATCCTCTGCTACTATGGGTTC
2	2	7	7	BE447182.mn1	BE447182	EST expressed in B cells	GGTTGGGAATTTGGCAAGAATGCAACTTCTGAACCAGGTTGCTACAAGAG
2	2	7	8	AW824216.mn1	AW824216	EST expressed in B cells	GATCAAGGTCAGCAACGGTGAGGGAAACAGCTAAAATTCTTAGGGAATCC
2	2	7	9	AA216887.mn1	AA216887	EST expressed in B cells	CCCGGGCGGCTAGGTTTGGAATTTCTTCAGTTCCAACAAAAGGTTTATCA
2	2	7	10	AW519773.mn1	AW519773	EST expressed in B cells	ACCTCTCCTTGGCTGGGTACCAGAAGCACCTGTCATCGTGTGCCGCACCT
2	2	7	11	AW519808.mn1	AW519808	EST expressed in B cells	AGACCTGAGCCAGCTTGTGAATTGCCTCACGGGAGAGGGCGAGGACACTC
2	2	7	12	AW826161.mn1	AW826161	EST expressed in B cells	GCAAGGACATGAGTCATATGAAGCAGAGTGAGTAGTTGTCACTAAGGTCC
2	2	7	13	AW825321.mn1	AW825321	EST expressed in B cells	AAAGGTGTCTTCACGGGGGTCAAGCGGTTCATGGCAGATGTGTGAGGCAT
2	2	7	14	AI020340.mn1	AI020340	EST expressed in B cells	CGAGTCAGGGTGTGGAGAACAATTTTAGGCTAAATCTGAACATTCCCACG
2	2	7	15	AW824726.mn1	AW824726	EST expressed in B cells	GGGGACACTGGTATTTGGGGACAAACAATAGCTTGCTGTGAAGTGGCTTC
2	2	7	16	AW907505.mn1	AW907505	EST expressed in B cells	CCCGGGCAATGCTGCATGTAATTCCTACACATGATGTGACTTTTAAGTCC
2	2	8	1	empty	empty	empty	empty
2	2	8	2	empty	empty	empty	empty
2	2	8	3	empty	empty	empty	empty
2	2	8	4	empty	empty	empty	empty
2	2	8	5	empty	empty	empty	empty
2	2	8	6	empty	empty	empty	empty
2	2	8	7	empty	empty	empty	empty
2	2	8	8	empty	empty	empty	empty
2	2	8	9	empty	empty	empty	empty
2	2	8	10	empty	empty	empty	empty
2	2	8	11	empty	empty	empty	empty
2	2	8	12	empty	empty	empty	empty
2	2	8	13	empty	empty	empty	empty
2	2	8	14	empty	empty	empty	empty
2	2	8	15	empty	empty	empty	empty
2	2	8	16	empty	empty	empty	empty
2	2	9	1	Gilz.cg2	NM_010286		GAGTAACTAGTTTTGATCCTTTGGGGTGTGGAAAATGTACCCAGGAAGCT
2	2	9	2	Gfi1.cg1	NM_010278		AGCTATGGCCTCAGCTCCTGCCCCTTATCATCTTAGGAACAACTTATTTT
2	2	9	3	Gfi1.cg3	NM_010278		TGGCCGCAGTTATCAGAGTAAGGAACTGTGCTAGGTATGGGAGAGCCAGA
2	2	9	4	Aeg3.cg2	NM_009639		GGTCAGTCATCTTTTGTAGCTCTACCTAGTTAAGTCTCTCTGAAGAAAAT
2	2	9	5	Gem.cg2	NM_010276		CTTTAGAGCTGGCCTCATCACAGTTGTGACTATTTCTGCTCCAGTGAAGA
2	2	9	6	Mlp.cg1	X61399		CTTCAGGAGGGAGGGAGGTCTGTAATGTGAAACAACTTCTTGTTGTCTTT
2	2	9	7	Mlp.cg3	X61399		CCTGCAGAAGGCAATTGCTGGGTTTCCAATTCTTTTCCAAGTTCGTTTTG
2	2	9	8	Ptpn8.cg2	NM_008979		GTTTGTAATTCTTCCTCACCAAGCAAGCCTACAGAACGTGTTCAGCCAAA
2	2	9	9	Gzma.cg2	M13226		CGATGGCCTGGTGTCTATACTTTCCTCTCAGATAAACACCTCAATTGGAT
2	2	9	10	Gzmb.cg1	X04072		TCCCTACAGAACTTTCATACAGTTGCACCCAAGTTGCTGATGTGTTCTCT
2	2	9	11	Gzmb.cg3	X04072		CCCTCTCCACAAAAGAAGTAGAATGTTTGCATTGGAGCTGGGCATGCTCT
2	2	9	12	Scya5.cg2	M77747		GTGCCAACCCAGAGAAGAAGTGGGTTCAAGAATACATCAACTATTTGGAG
2	2	9	13	Tnf.cg1	NM_013693		ATCACTGAACCTCTGCTCCCCACGGGAGCCGTGACTGTAATTGCCCTACA
2	2	9	14	Tnf.cg3	NM_013693		TTCCAGACTCTTCCCTGAGGTGCAATGCACAGCCTTCCTCACAGAGCCAG
2	2	9	15	Tgfb1.cg2	NM_011577		TGGGACCCTGCCCCTATATTTGGAGCCTGGACACACAGTACAGCAAGGTC
2	2	9	16	Il2ra.cg1	K02891		AAAGCTTTAATGGGAGAGAGGGCCCAACAGTGCTCTGTGTGTTTTGTTTT
2	2	10	1	Zfp35.1	X17617	zinc finger protein 35	GACTGATACCTGTGTGAAGCCTTCAGCACTGTGACCAATCTTACTGGATA
2	2	10	2	Nr4a1.1	X16995	nuclear receptor subfamily 4, group A, member 1	GATCATCCAGCTTAGTAGAAAGCACTTTCACCTCCCGAGTCCCCTCACCA
2	2	10	3	Zfp1.1	X16493	zinc finger protein 1	AAGGGGGAAGCCCTCATGAAGATGCTGAAGGAACTTGGGAAATTCTATTG
2	2	10	4	Cd1d2.1	X15036	CD1d2 antigen	GTGATTTCCTGCCAAATGCTGATGAGACATGGTATCTTCAAGCAACCCTG
2	2	10	5	Igf1.1	X04480	insulin-like growth factor 1	TGTGATCTGAGGAGACTGGAGATGTACTGTGCCCCACTGAAGCCTACAAA
2	2	10	6	Pdgfrb.1	X04367	platelet derived growth factor receptor, beta polypeptide	AGATGGGCAATGAGAGGAAGATGCTGACGGGATTACCACCTCAACTGCCA
2	2	10	7	Cd3e.1	X03884	CD3 antigen, epsilon polypeptide	TCCTCCCTCCCCCAACACTCCCTACCAACCCCCTAATCCCCTACTCCCTC
2	2	10	8	Csf2.2	X03020	colony stimulating factor 2 (granulocyte-macrophage)	AATTTGGGCATAGGTGGAGTGGGGGAGCTATTGGGATATGGTATTGATGA
2	2	10	9	Nkx2-6.2	AF030113	Drosophila NK2 transcription factor related, locus 6	GGAGCGGCCCTGAAGACTTGAGAACATTCTTTCCCTCGGAAGTGTAACCA
2	2	10	10	Tnfsf12.2	AF030100	tumor necrosis factor (ligand) superfamily, member 12	TCCCAAAGCCCCTACTTATCCCTGACTCCCCCACCCACTCACCCGACCAC
2	2	10	11	Irf5.2	AF028725	interferon regulatory factor 5	CTCCAGGCACCCTCCTTCAGAGTCTGAGATGCTGGGACAGAAAGTAGAAT
2	2	10	12	Gli.1	AF026305	GLI-Kruppel family member GLI	TGGCTATCCTAGATGAGGCCAGGCTGAGCCCTCCTCTTTCCCATGAGCAA
2	2	10	13	Cd39l4.1	AF006482	CD39 antigen-like 4	CCTGGGGACCAAAGAACAATCTCGTTTCAACCCTTGGATGCCTCATTGCT
2	2	10	14	Bmpr2.1	AF003942	bone morphogenic protein receptor, type II (serine/threonine kinase)	TCAAAGCCCAGAAGAGCACAGAGGCCCAATTCTCTGGATCTTTCAGCCAC
2	2	10	15	Alx4.1	AF001465	aristaless 4	CCATGTCCCTGCTTTCCAGGCCCCCAGCTTCCCACTTGACTCTCCTCTTA
2	2	10	16	Znfn1a3.1	AF001293	zinc finger protein, subfamily 1A, 3 (Aiolos)	CACAGACACCGACAGCAACCACGAGGATCGCCAACATCTCTACCAGCAAA
2	2	11	1	Csf3r.1	M58288	colony stimulating factor 3 receptor (granulocyte)	AGAGGAGAAGAGCCCTCCGCTGAAATCTACTGGCCCTGAGAGAAGCAGAA
2	2	11	2	Nfkb1.1	M57999	nuclear factor of kappa light chain gene enhancer in B-cells 1, p105	TTGCTTTGTGTTGTTACTGCTGTCCCTCCGCTGGGTTCCTGCTGTCATTA
2	2	11	3	Tcf1.1	M57966	transcription factor 1	TAAGATGCCCCCTTAACATTCGGCACAGAGGAGGTGGCTCAGTGGCCCAA
2	2	11	4	Lyn.1	M57696	Yamaguchi sarcoma viral (v-yes-1) oncogene homolog	GTCAACGCTGATTGGAAACTGCTGTGTCTGCCCCTTTCACTTATGCTACT
2	2	11	5	Il7r.1	M29697	interleukin 7 receptor	GCCGAGAAGTTCCAGAGTCAGTTATCAAGACCATGATTTTCCTGCTGCTA
2	2	11	6	Il7.2	M29054	interleukin 7	TGCAGTCCCAGTCATCATGACTACACCCACCTCCCGCAGACCATGTTCCA
2	2	11	7	Zfp59.2	M28514	zinc finger protein 59	AGTGAGTGTGGGAAAGGTTTTATTGACCGCTCAAGCCTGTTCCACCATCG
2	2	11	8	Ifngr.2	M28233	interferon gamma receptor	TTGCTTCCTACAGCCGCCACTGCTCCTCCACCCTGATCATCTCACAGGAC
2	2	11	9	Bmp15.2	AJ010259	bone morphogenetic protein 15	ACCTCAGCCTTCCTGTGTCCCTTATAATTTTCTTCCTATGAGCATCCTCC
2	2	11	10	Pdcd6ip.2	AJ005073	programmed cell death 6 interacting protein	CCTACCTACCCCTTCCCTCAGCCCCCGCAGCAGTCTTACTATCCACAGCA
2	2	11	11	Gtf2h1.2	AJ002366	general transcription factor IIH, polypeptide 1 (62kD subunit)	GCCAGAGTCTTCCAAGAAAGATCCCCCAGGCGTTGGCCTTCCCCGATACA
2	2	11	12	Itgb1bp1.2	AJ001373	integrin beta 1 binding protein 1	CCAGCAATATGGAAAACAACAGGGAAGTCATCTGGCCCACTCTCCACTTA
2	2	11	13	Zfp293.1	AF133714	zinc finger protein 293	GACAGTACCTCTGCCGTTGCCTGCATCTCCCTGCCTCTTCTGCCGAATCA
2	2	11	14	Casp8ap2.1	AF132726	caspase 8 associated protein 2	CCTGGTCATTGTGCTTGGCGTATTCAGATCAACAGTCTGATTCACTTACC
2	2	11	15	Hhex.2	AF132550	hematopoietically expressed homeobox	CCCTACAGGCAGGGAAACTGACTCATTTGAGACTGATCTCACACGAACTA
2	2	11	16	Bag3.2	AF130471	Bcl2-associated athanogene 3	TAGAAGCCAAAGCAGCCACGCCTCCAAATCCCAGCAACCCAGCAGACTCA
2	2	12	1	AW496465.mn1	AW496465	EST expressed in B cells	AGGAACTGGGAGACTGGGAACATAGGCCTCAGCTTTATCCTTGACTGGTT
2	2	12	2	AW496475.mn1	AW496475	EST expressed in B cells	CTGAAGTGTGAGACCACACCTTCACGTTTGTACAGTCCTTGGTTAAGGTT
2	2	12	3	AW496114.mn1	AW496114	EST expressed in B cells	TGCCCCAAGGACTGCTGGGAAGTATCTCCTGCCCTTGTTGTTAGTGGCCA
2	2	12	4	AW496144.mn1	AW496144	EST expressed in B cells	CTCTAGCAAATGGCACGGCATCTATGAGAAGGTTGCAGAACGCTAGGATG
2	2	12	5	AW496397.mn1	AW496397	EST expressed in B cells	CATCAAGGGCCCCCTATGATATGCAAGTAGACCACTGAGGGAGGACCTTT
2	2	12	6	AW824439.mn1	AW824439	EST expressed in B cells	ACAGCTCTGGTCATGCGTTCTTCCCAGGAATTATGTCTTCACTTGAAGGC
2	2	12	7	AW610815.mn1	AW610815	EST expressed in B cells	TCTGTGTGGACGCCAGGACCACCGAAGGGACGATGATGCTGGGAGCAGAA
2	2	12	8	AW519486.mn1	AW519486	EST expressed in B cells	GCTGAATGACTTCAGTTCTCAGCTTCTTATGCAGACTAACCTCATCTCGC
2	2	12	9	MHV68_M2-.1	MHV68_M2-.1	MHV68 open reading frame M2, antisense transcript	ATCTTTCCTTGTGGGGGTGTTGGGGCCATTACCTGAAAACGAAACCTCAT
2	2	12	10	MHV68_orf39-.1	MHV68_orf39-.1	MHV68 open reading frame Orf39, antisense transcript	CTCCTAGACGGCTCCAACTTTTTTAGCTGTGGCACTTTAAGGGCAGGCAT
2	2	12	11	MHV68_Tra.1	MHV68_Tra.1	MHV68 open reading frame Tra	AACAGTAGGGGGCGCCAGGAGGAGCTAGGCCACGCCCATTTGGAGTTTTC
2	2	12	12	empty	empty	empty	empty
2	2	12	13	empty	empty	empty	empty
2	2	12	14	empty	empty	empty	empty
2	2	12	15	empty	empty	empty	empty
2	2	12	16	empty	empty	empty	empty
2	2	13	1	AW826109.mn1	AW826109	EST expressed in B cells	GAATAAGCAGAGCAGACAGCTAAGAATGGTGTGTCATGGGCTAATGAGAC
2	2	13	2	AW826120.mn1	AW826120	EST expressed in B cells	CTGACCTGCGTGGGGAAGAGGAGTTTCAGACTGTGAAGGACGTCGTTCTG
2	2	13	3	AW826127.mn1	AW826127	EST expressed in B cells	CTTAGCCCAACATCCTCAGCACCTCTGTTCTGAAATCTCTCTTTGTTGTG
2	2	13	4	AW826132.mn1	AW826132	EST expressed in B cells	GGCCGAAGAACATGATATTCTGGGAAGACACAGGGCTTCTCAGAGGGATA
2	2	13	5	AW496451.mn1	AW496451	EST expressed in B cells	TCCTTCTCTGTCCTGCTAGAAGCTGCCTTGGAGGGTAGGCTGTAAACAGC
2	2	13	6	AW610737.mn1	AW610737	EST expressed in B cells	CTGCTGTGTCCAAACTGACTTTTGTTTCCATCCTCTGCTACTATGGGTTC
2	2	13	7	BE447182.mn1	BE447182	EST expressed in B cells	GGTTGGGAATTTGGCAAGAATGCAACTTCTGAACCAGGTTGCTACAAGAG
2	2	13	8	AW824216.mn1	AW824216	EST expressed in B cells	GATCAAGGTCAGCAACGGTGAGGGAAACAGCTAAAATTCTTAGGGAATCC
2	2	13	9	AA216887.mn1	AA216887	EST expressed in B cells	CCCGGGCGGCTAGGTTTGGAATTTCTTCAGTTCCAACAAAAGGTTTATCA
2	2	13	10	AW519773.mn1	AW519773	EST expressed in B cells	ACCTCTCCTTGGCTGGGTACCAGAAGCACCTGTCATCGTGTGCCGCACCT
2	2	13	11	AW519808.mn1	AW519808	EST expressed in B cells	AGACCTGAGCCAGCTTGTGAATTGCCTCACGGGAGAGGGCGAGGACACTC
2	2	13	12	AW826161.mn1	AW826161	EST expressed in B cells	GCAAGGACATGAGTCATATGAAGCAGAGTGAGTAGTTGTCACTAAGGTCC
2	2	13	13	AW825321.mn1	AW825321	EST expressed in B cells	AAAGGTGTCTTCACGGGGGTCAAGCGGTTCATGGCAGATGTGTGAGGCAT
2	2	13	14	AI020340.mn1	AI020340	EST expressed in B cells	CGAGTCAGGGTGTGGAGAACAATTTTAGGCTAAATCTGAACATTCCCACG
2	2	13	15	AW824726.mn1	AW824726	EST expressed in B cells	GGGGACACTGGTATTTGGGGACAAACAATAGCTTGCTGTGAAGTGGCTTC
2	2	13	16	AW907505.mn1	AW907505	EST expressed in B cells	CCCGGGCAATGCTGCATGTAATTCCTACACATGATGTGACTTTTAAGTCC
2	2	14	1	landing light	landing light	landing light	landing light
2	2	14	2	Mm-Prdx	NM_007452	peroxiredoxin 3 (Prdx3)
2	2	14	3	Mm-Jund1	J04509	Jun proto-oncogene related gene d1 (Jund1.2)
2	2	14	4	Mm-Shfdg1	U41626	split hand/foot deleted gene 1 (Shfdg1.1)
2	2	14	5	Mm-Mea	NM_010787	male enhanced antigen 1 (Mea1)
2	2	14	6	Mm-Pep4	NM_008820	peptidase 4 (Pep4)
2	2	14	7	Mm-Tank	NM_011529	TRAF family member-associated Nf-kappa B activator (Tank)
2	2	14	8	Mm-Uchrp	NM_009462	ubiquintin c-terminal hydrolase related polypeptide (Uchrp)
2	2	14	9	Mm-Ctcf	NM_007794	CCCTC-binding factor (Ctcf)
2	2	14	10	Eafla1.1	M22432	eukaryotic translation elongation factor 1 alpha 1 (Eefla1.1)
2	2	14	11	Rps4x.1	M73436	ribosomal protein S4, X-linked	TGGTGTAATCACCAACAGAGAGAGACATCCCGGCTCTTTTGATGTGGTTC
2	2	14	12	Aop1.1	M28723	anti-oxidant protein 1	AACCAATTCTCCCCGAGTGCTTTGCCCCCATTTCTTGGATCATGTCCTTA
2	2	14	13	Adk.1	U26589	adenosine kinase	AGCGAGCGTCATCATTAGGCGAACTGGCTGTACTTTTCCTGAGAAGCCAA
2	2	14	14	Ppox.1	U25114	protoporphyrinogen oxidase	AGCAACAAGCCCAGGAGGCAGCCGCCACACAGTTAGGACTAAAAGAACCA
2	2	14	15	Rpl3.1	Y00225	ribosomal protein L3	TCAAGAAAGATCGCATTGCCAAGGAGGAAGGAGCTTGATTCCAGGACCAC
2	2	14	16	landing light	landing light	landing light	landing light
2	3	1	1	landing light	landing light	landing light	landing light
2	3	1	2	Ms-Ins2	NM_008387	insulin II (Ins2)
2	3	1	3	Ms-Slc34a	NM_011392	solute carrier family 34 (sodium phosphate), member 1 (Slc34a1)
2	3	1	4	Ms-Vil	M98454	villin (Vil.2)
2	3	1	5	Ms-Mip	NM_008600	major intrinsic protein of eye lens fiber (Mip)
2	3	1	6	Ms-Ighf2	NM_010514	insulin-like growth factor 2 (Igf2)
2	3	1	7	Ms-Bcap29	NM_007530	B-cell receptor-associated protein 29 (Bcap29)
2	3	1	8	Ms-preprog	Z46845	mRNA for preproglucagon
2	3	1	9	Ms-Pla2g2c	NM_008868	phospholipase A2, group IIC (Pla2g2c)
2	3	1	10	Ms-Cdx1	NM_009880	caudal type homeo box 1 (Cdx1)
2	3	1	11	Ms-Pkcc	NM_011102	protein kinase C, gamma (Pkcc)
2	3	1	12	Ms-Ldh3	NM_013580	lactate dehydrogenase 3, C chain, sperm specific (Ldh3)
2	3	1	13	Grial.2	X57497	glutamate receptor, ionotropic, AMPA1 (alpha 1) (Gria1.2)
2	3	1	14	Opn1sw	U49720	opsin 1 (cone pigments), short-wave-sensitive (color blindness, tritan) (Opn1sw.1)
2	3	1	15	Pdx1.1	X74342	pancreatic and duodenal homeobox gene 1 (Pdx1.1)
2	3	1	16	landing light	landing light	landing light	landing light
2	3	2	1	Ms-Calt-rs.1	AL691478.5	Mus musculus similar to caltractin, 20 kDa calcium binding protein	GGGTTGCCAAGGAGCTAGGGGAAAACTTAACCGAAGATGAATTACAGGAA
2	3	2	2	Ms-Cd152.3	NM_009843	Soluble Ctla4	GCATGGGCAACGGGACGCAGATTTATGTCATTGCTAAAGAAAAGAAGTCC
2	3	2	3	Ms-Cd152.5	NM_009843	Novel Ctla4 Exons 1 and 4	GTAGCCCTGCTCACTCTTCTTTTCATCCCAGTCTTCTCTGAAGCTAAAGA
2	3	2	4	Ms-KIAA1337.1	XM_144125	KIAA1337 protein	AGTTTGACTTCAGCTTTTACGTGGCCACCAAGGAGCAACAGCACACTCGG
2	3	2	5	Ms-NM_011929.1	NM_011929	chloride channel 6	CCCATCACGACGAAGAAACCCAAATCCATAGCTGTCCAGAGATGACATTT
2	3	2	6	Ms-NM_013794.1	NM_013794.1
2	3	2	7	Ms-NM_015733.1	NM_015733	caspase 9	CAAGCAGATTCCTGGCTGTTTTAACTTCCTCCGGAAAAAGCTGTTTTTTA
2	3	2	8	Ms-NM_016659.1	NM_016659.1
2	3	2	9	Ms-XM_129834.1	XM_129834	NADH-ubiquinone oxidoreductase 75 kDa subunit, mitochondrial precursor	GGTTCTTGCTGACCCACTCGTTCCACCTCAGCTAACTATAAAAGACTTCT
2	3	2	10	empty	empty	empty	empty
2	3	2	11	empty	empty	empty	empty
2	3	2	12	empty	empty	empty	empty
2	3	2	13	empty	empty	empty	empty
2	3	2	14	empty	empty	empty	empty
2	3	2	15	empty	empty	empty	empty
2	3	2	16	empty	empty	empty	empty
2	3	3	1	Zfp36.cg3	NM_011756		GTTCCTAGGGTACCTAAGATGTTTGAGGGAGACAGTTGACAGTTGGTCTT
2	3	3	2	Fosb.cg2	NM_008036		TTTATCCTTTCTCAAGTCTGTCTCGCTCAGACCACTTCCAACATGTCTCC
2	3	3	3	Fos.cg1	NM_010234		CTTTGTCTTCACCTACCCTGAAGCTGACTCCTTCCCAAGCTGTGCCGCTG
2	3	3	4	Fos.cg3	NM_010234		AACGACCCTGAGCCCAAGCCATCCTTGGAGCCAGTCAAGAGCATCAGCAA
2	3	3	5	Tdt.cg3	NM_009345		TGAAGAAGAGATCTTTGCCCATCTGGGACTGGACTACATTGAACCATGGG
2	3	3	6	Egr3.cg2	AF132128		ACCATCAAGGCCTTCAAAGACAAGCAGATCCACCCGGGATTCGGCAGCCT
2	3	3	7	Il12rb1.cg1	NM_008353		CTTGGTATCCTCAGGGCAAGGCTGGACCCTATCACTGGTCTGTTTATTTT
2	3	3	8	Il12rb1.cg3	NM_008353		TCTGTACTTGACGATCTTTGGAGGACCCATAAGACTGCGGAGCCGGGACC
2	3	3	9	Klra3.1	U10305	killer cell lectin-like receptor, subfamily A, member 3	GAGTGGATGTAAAGCGAACTGCCAGCATTTTAGCGTTCCCATTCTGAAGA
2	3	3	10	Emap2.1	U10118	endothelial monocyte activating polypeptide 2	GTGATGTGTGCCAGTTCACCAGAGAAAGTGGAGATTCTGGCCCCTCCCAA
2	3	3	11	Klra4.1	U10090	killer cell lectin-like receptor, subfamily A, member 4	GAGACACGGAAGCCTGAAAAAGCTCGCCTCAGAGTTCCCTGGCAGCTCAT
2	3	3	12	Nr1h4.2	U09416	nuclear receptor subfamily 1, group H, member 4	TGCTTTCCCCACACTGTATTTTACAAGGCTTCAGGAAACCCCACTGGCAT
2	3	3	13	Nkx2-2.2	S83259	Drosophila NK2 transcription factor related, locus 2	ACAACGCCCAGTACAGCTCGGCCAGCACCCCCCAGTACCCGACAAGCACA
2	3	3	14	Il12a.1	S82412	interleukin 12a	AAGGTCAGCGTTCCAACAGCCTCACCCTCGGCATCCAGCAGCTCCTCTCA
2	3	3	15	Egral.1	S81439	early growth response, alpha-like	GGGCTTCGGCCACAGGCAGGTCACAGAAAGGCAGGTTTCATTTCTTATCA
2	3	3	16	Hmx2.2	S80989	H6 homeo box 2	ATATAGAAAATGTGGTAGGACACAAGCTCAGCCGAGCCGAACCAACTAGG
2	3	4	1	Map3k4.1	U85607	mitogen activated protein kinase kinase kinase 4	GCTGAGGTTAAAGGAGCCGCACGTTAAGTGCCATTACTACTGTACACGGG
2	3	4	2	Esrra.1	U85259	estrogen related receptor, alpha	GGCTTGGAAAGCAAAGGCCCCGTCCCTTCGCTCCTCTCCTCATCCGCATT
2	3	4	3	Gata5.1	U84725	GATA-binding protein 5	CCTAGTGTCCTAGCCTCAGTTTCCCCTTCTGTGATTAGAGAGGTGTCTGT
2	3	4	4	Dad1.1	U84210	defender against cell death 1	CGGGTAGCATTCGGTTTGTTTGCTTCATCCCTTGTTAAGCACGAAGCCAT
2	3	4	5	Igfals.1	U66900	insulin-like growth factor binding protein, acid labile subunit	GCACTGCTGACCCTGCTACTTACTGGCCTGGTCTGGCTGAACACTGCCTT
2	3	4	6	Gzme.1	U66474	granzyme E	AAGCAGGAACATGAAGCTGCTCTAACAGGTGTTAAACCACCCGTGCCTGA
2	3	4	7	Gata4.2	U85046	GATA-binding protein 4	CTTACAGAGAAGCCCACCTTGGCTGCAAGCACAGCACAGTGAGGCAGAGA
2	3	4	8	Nfe2l2.1	U70475	nuclear, factor, erythroid derived 2, like 2	TATACGCAGGAGAGGTAAGAATAAAGTCGCCGCCCAGAACTGTAGGAAAA
2	3	4	9	Idh2.1	U51167	isocitrate dehydrogenase 2 (NADP+), mitochondrial	ACTTCCTGAACACCACAGACTTCCTGGACACCATTAAGAGCAACCTGGAC
2	3	4	10	Eb1.2	U51196	adenomatosis polyposis coli binding protein Eb1	AGGAACAAGAAGAGTATTAAGCAGCCTGGACCAGCAGAGCAACATCCGAA
2	3	4	11	Zrf1.2	U53208	zuotin related factor 1	CTCAGGAGCAAGTGCTGAATGCAAGCAGAGCCAGGAAATAATGCAGGCAA
2	3	4	12	Tank.2	U59864	TRAF family member-associated Nf-kappa B activator	TGAGACAGTGTGCCAGGACCGATTTAATATGGAAGTCAGAGACAACCCAG
2	3	4	13	Cyp8b1.2	AF090319	cytochrome P450, 8b1, sterol 12 alpha-hydrolase	CCTTTCCTACTCTCCTGCCTCTCTGCTCCAGACTGCTCTTCACCCATGAC
2	3	4	14	Cyp46.2	AF094479	cytochrome P450, 46 (cholesterol 24-hydroxylase)	TTTGCTTCTCACAGCCAGGCCAGGGTCTCTCCTCTGTGCTCCTACCTCTA
2	3	4	15	Grin2a.1	D10217	glutamate receptor, ionotropic, NMDA2A (epsilon 1)	GGGATGACCAACGCTTAGTTATTGGGAGATGTCCCTCGGACCCTTACAAA
2	3	4	16	Cyp2c29.2	D17674	cytochrome P450, 2c29	TATCTTTCATCCTGGCTTACAGAACCCTCTTCTCTCAAGACCCAGCAAAC
2	3	5	1	Sox1.1	X94126	SRY-box containing gene 1	CGCAATCCCCTCTCAGACGGTGGAGTTATATTCTGGGTTTTGTAAATCTC
2	3	5	2	Sox3.1	X94125	SRY-box containing gene 3	CACCTCCTTCCCGCCCCGGCGATGTACAGCCTGCTGGAGACTGAACTCAA
2	3	5	3	Foxb1a.2	X92592	forkhead box B1a	GGCGAGTGGGGAAGTGTGTAGATGAGCCGACTGGGAAGGGGAAGGGGGTG
2	3	5	4	Foxl1.1	X92498	forkhead box L1	ACGCCGCACACTCAGCCCTCACGGTTCGTCTCCAGCAGAAGCCCCTCGTA
2	3	5	5	Tcfap2b.2	X78197	transcription factor AP-2 beta	GCCCAGGTAGTAAAACTGGCGACAAGGAGGAGAAACACAGGAAATGAAAA
2	3	5	6	E4f1.2	X76858	E4F transcription factor 1	CCTCTGCTGTGGAAGATCGAGGACCCTGAGTGTCTGCCCGCACTTGCCTG
2	3	5	7	Mapkapk2.2	X76850	MAP kinase-activated protein kinase 2	CAATCTACGAAGGTCCCTCAGACTCCACTGCACACCAGCCGTGTCCTGAA
2	3	5	8	Foxb2.2	X92591	forkhead box B2	TTCAAGGTGCTACGCGCAGACCACGCTCACCTACACTCAGGAAGCAGCAA
2	3	5	9	Nkx2-5.1	L20300	Drosophila NK2 transcription factor related, locus 5	GGTCTCAATGCCTATGGCTACAACGCCTACCCCTACCCCAGCTACGGCGG
2	3	5	10	Jak2.1	L16956	Janus kinase 2	GAGCTACTGAAGAGCAACGGAAGATTGCCAAGGCCAGAAGGATGCCCAGA
2	3	5	11	Bcl2a1a.1	L16462	B-cell leukemia/lymphoma 2 related protein A1a	ATGAATAACACAGGAGAATGGATACGGCAGAATGGAGGTTGGGAAGATGG
2	3	5	12	Tnfsf9.1	L15435	tumor necrosis factor (ligand) superfamily, member 9	CTTATCCCAACACCACCAGCTTTGGACTCTTTCTTGTGAAACCCGACAAC
2	3	5	13	Igfbp2.1	L05436	insulin-like growth factor binding protein 2	CACCACCCCACAGCAGGTTGCAGGTAATGCGGACTGTGAGCACTAGTTTT
2	3	5	14	Itgb4.2	L04678	integrin beta 4	CCCTCCTTGCCTCCTCTCCTAGCGCCTTCTTCCTCTGCTGCTCTACCCAC
2	3	5	15	Znfn1a1.2	L03547	zinc finger protein, subfamily 1A, 1 (Ikaros)	CACAGCCAGGACAGGTACGAGTTCTCATCCCATATCACGCGGGGGGAGCA
2	3	5	16	Cd22.2	L02844	CD22 antigen	CTTCTTCTTCTCTGACCCCTTGATACTCTACCCCGTTCACCAATCTTACT
2	3	6	1	AW825852.mn1	AW825852	EST expressed in B cells	CTCACTCCCAAGAGCTGCACTTATAGGCATTCATCCTCTAGTAGCATACA
2	3	6	2	AW825877.mn1	AW825877	EST expressed in B cells	GATGCTTGTATAGGGCCAGTGGCACGCCACTTCCATCCAGCAAGCCCTGC
2	3	6	3	AW825883.mn1	AW825883	EST expressed in B cells	CTCCCATAACACTGGGCCTCTGGGTGTAGTCTCCCAGTACCGCATCACCA
2	3	6	4	AW825885.mn1	AW825885	EST expressed in B cells	CCCTGGGGCATAGGTTTCTATAATGCCTTGCTGGTAATGGCAGCAATTTT
2	3	6	5	AW824278.mn1	AW824278	EST expressed in B cells	GCCGCCACTTCACCACTCGCTTTATTTCATGTAAAGGAAAACTTCCCACT
2	3	6	6	AW824447.mn1	AW824447	EST expressed in B cells	ACGGCTCAGAGCCTGGCTCTTAGGAAATAGTTGCCTGTTCTGATGGGCAA
2	3	6	7	AW610784.mn1	AW610784	EST expressed in B cells	AAAGCTGCCATCTGAGGTGATGGCTTCTCTGTACTTACGCCATACCCCAG
2	3	6	8	AW496368.mn1	AW496368	EST expressed in B cells	TCAATATCACTACTGATGTCTGAAATCATGCGGTCCCACTCATCCCCCTC
2	3	6	9	AW825758.mn1	AW825758	EST expressed in B cells	TTACGTCACCGAGGAGCTTCCACAACTCATAAATGCCAATTTCCCAGTGG
2	3	6	10	AW825899.mn1	AW825899	EST expressed in B cells	TCAGATGAGGTCCATGAGGATGTCGTCCTCCATGACGCTGGGCTGCAGGC
2	3	6	11	AW610693.mn1	AW610693	EST expressed in B cells	GTCTGACTTTGCAATGAGAGCAAAGGTGGACTGGGTGACAGTATCAGTTA
2	3	6	12	AW825945.mn1	AW825945	EST expressed in B cells	AGAACATAATCCCAGCTGGGCTCTGGGACCTGCAGGTGGCCACAGAGCAC
2	3	6	13	MHV68_orf46.1	MHV68_orf46.1	MHV68 open reading frame Orf46	CAAAACAGGCCCCGTTTTTGGGCTGTAACCACTTTTCAATTGCCAACACA
2	3	6	14	MHV68_orf48.1	MHV68_orf48.1	MHV68 open reading frame Orf48	GGTCCTTGGGCAGAATCATAGTTGGTTAGATGGCTTTCTGACAGACACTA
2	3	6	15	empty	empty	empty	empty
2	3	6	16	empty	empty	empty	empty
2	3	7	1	AW824225.mn1	AW824225	EST expressed in B cells	GCACATTGTCAGGTCCTTGGTTGCCAGAGATACATTTCAAACCCTCAAGA
2	3	7	2	AW824236.mn1	AW824236	EST expressed in B cells	CAGTAGTATTGCTCCTGTCACCAGTCCTGAATGTTGAACTTGTTTGGGAG
2	3	7	3	AW824247.mn1	AW824247	EST expressed in B cells	CAGCAGCACACGGCGTTCATCCCCACAGATAATTCTGAAATAATCAACAG
2	3	7	4	AW824254.mn1	AW824254	EST expressed in B cells	AGCCCATCTCCTTGGCCTTTGACAAGGTAGCTGGATCATGGCATCTAAAA
2	3	7	5	AW824571.mn1	AW824571	EST expressed in B cells	GGGGCTCCTTCCATCCTAACTGCCTGAAGATGTTATTATCCTCTCAACTT
2	3	7	6	AW824577.mn1	AW824577	EST expressed in B cells	GCCTCTCATCGGCTGGACGTGGTACTTCCTAGAGATCGTATTCTGCAAAC
2	3	7	7	AW824593.mn1	AW824593	EST expressed in B cells	GAGCTTGTATCTGTTCTGGTCTTGGTCAAAGTGACACCTAACCACACTCT
2	3	7	8	AW824601.mn1	AW824601	EST expressed in B cells	TTTCCTATGAGATTGCACTTAGACGCTCGCGTTTCCTACGTACAGAGAAG
2	3	7	9	AW825952.mn1	AW825952	EST expressed in B cells	TGTGTGGCAAAAGCCAGACACTGGCAATGGGAACAAAAGAGGGGCTCTCT
2	3	7	10	AA880039.mn1	AA880039	EST expressed in B cells	CTATTTGCTATATCTTAAAGCCAGACTGCTTTCCTGTCACCGCAGGAGGG
2	3	7	11	AW496492.mn1	AW496492	EST expressed in B cells	TTGGAACATGGTGGTTGTTTTCCCAAGGGCAGCGTGAGCTTTCAGAGTTG
2	3	7	12	AI450173.mn1	AI450173	EST expressed in B cells	GGTCAGTGGCACAGGCCACATTGTAGGTGGGAATATAGAAGAACAGTATT
2	3	7	13	AW496370.mn1	AW496370	EST expressed in B cells	GTCTTGATGGAGCCCCTGGTCAGTTCTTCGGTTATCTTCTGACTTGTTCA
2	3	7	14	AW496387.mn1	AW496387	EST expressed in B cells	CCTCCTCTCAGCGAGTGAACCTCGGTTTTTCTTCCATGGGCTTGGAGAAT
2	3	7	15	AW496392.mn1	AW496392	EST expressed in B cells	CCAAGAGCTACTGGTGGGATTGGTCTTGTGGTGTAGTCGTATGCTTTTTA
2	3	7	16	AW496402.mn1	AW496402	EST expressed in B cells	CCAGTGAACAAGATATCCCAAAAGCAGGTTAAGAGTGAGTGCCACGTTGT
2	3	8	1	Ms-Calt-rs.1	AL691478.5	Mus musculus similar to caltractin, 20 kDa calcium binding protein	GGGTTGCCAAGGAGCTAGGGGAAAACTTAACCGAAGATGAATTACAGGAA
2	3	8	2	Ms-Cd152.3	NM_009843	Soluble Ctla4	GCATGGGCAACGGGACGCAGATTTATGTCATTGCTAAAGAAAAGAAGTCC
2	3	8	3	Ms-Cd152.5	NM_009843	Novel Ctla4 Exons 1 and 4	GTAGCCCTGCTCACTCTTCTTTTCATCCCAGTCTTCTCTGAAGCTAAAGA
2	3	8	4	Ms-KIAA1337.1	XM_144125	KIAA1337 protein	AGTTTGACTTCAGCTTTTACGTGGCCACCAAGGAGCAACAGCACACTCGG
2	3	8	5	Ms-NM_011929.1	NM_011929	chloride channel 6	CCCATCACGACGAAGAAACCCAAATCCATAGCTGTCCAGAGATGACATTT
2	3	8	6	Ms-NM_013794.1	NM_013794.1
2	3	8	7	Ms-NM_015733.1	NM_015733	caspase 9	CAAGCAGATTCCTGGCTGTTTTAACTTCCTCCGGAAAAAGCTGTTTTTTA
2	3	8	8	Ms-NM_016659.1	NM_016659.1
2	3	8	9	Ms-XM_129834.1	XM_129834	NADH-ubiquinone oxidoreductase 75 kDa subunit, mitochondrial precursor	GGTTCTTGCTGACCCACTCGTTCCACCTCAGCTAACTATAAAAGACTTCT
2	3	8	10	empty	empty	empty	empty
2	3	8	11	empty	empty	empty	empty
2	3	8	12	empty	empty	empty	empty
2	3	8	13	empty	empty	empty	empty
2	3	8	14	empty	empty	empty	empty
2	3	8	15	empty	empty	empty	empty
2	3	8	16	empty	empty	empty	empty
2	3	9	1	Zfp36.cg3	NM_011756		GTTCCTAGGGTACCTAAGATGTTTGAGGGAGACAGTTGACAGTTGGTCTT
2	3	9	2	Fosb.cg2	NM_008036		TTTATCCTTTCTCAAGTCTGTCTCGCTCAGACCACTTCCAACATGTCTCC
2	3	9	3	Fos.cg1	NM_010234		CTTTGTCTTCACCTACCCTGAAGCTGACTCCTTCCCAAGCTGTGCCGCTG
2	3	9	4	Fos.cg3	NM_010234		AACGACCCTGAGCCCAAGCCATCCTTGGAGCCAGTCAAGAGCATCAGCAA
2	3	9	5	Tdt.cg3	NM_009345		TGAAGAAGAGATCTTTGCCCATCTGGGACTGGACTACATTGAACCATGGG
2	3	9	6	Egr3.cg2	AF132128		ACCATCAAGGCCTTCAAAGACAAGCAGATCCACCCGGGATTCGGCAGCCT
2	3	9	7	Il12rb1.cg1	NM_008353		CTTGGTATCCTCAGGGCAAGGCTGGACCCTATCACTGGTCTGTTTATTTT
2	3	9	8	Il12rb1.cg3	NM_008353		TCTGTACTTGACGATCTTTGGAGGACCCATAAGACTGCGGAGCCGGGACC
2	3	9	9	Klra3.1	U10305	killer cell lectin-like receptor, subfamily A, member 3	GAGTGGATGTAAAGCGAACTGCCAGCATTTTAGCGTTCCCATTCTGAAGA
2	3	9	10	Emap2.1	U10118	endothelial monocyte activating polypeptide 2	GTGATGTGTGCCAGTTCACCAGAGAAAGTGGAGATTCTGGCCCCTCCCAA
2	3	9	11	Klra4.1	U10090	killer cell lectin-like receptor, subfamily A, member 4	GAGACACGGAAGCCTGAAAAAGCTCGCCTCAGAGTTCCCTGGCAGCTCAT
2	3	9	12	Nr1h4.2	U09416	nuclear receptor subfamily 1, group H, member 4	TGCTTTCCCCACACTGTATTTTACAAGGCTTCAGGAAACCCCACTGGCAT
2	3	9	13	Nkx2-2.2	S83259	Drosophila NK2 transcription factor related, locus 2	ACAACGCCCAGTACAGCTCGGCCAGCACCCCCCAGTACCCGACAAGCACA
2	3	9	14	Il12a.1	S82412	interleukin 12a	AAGGTCAGCGTTCCAACAGCCTCACCCTCGGCATCCAGCAGCTCCTCTCA
2	3	9	15	Egral.1	S81439	early growth response, alpha-like	GGGCTTCGGCCACAGGCAGGTCACAGAAAGGCAGGTTTCATTTCTTATCA
2	3	9	16	Hmx2.2	S80989	H6 homeo box 2	ATATAGAAAATGTGGTAGGACACAAGCTCAGCCGAGCCGAACCAACTAGG
2	3	10	1	Map3k4.1	U85607	mitogen activated protein kinase kinase kinase 4	GCTGAGGTTAAAGGAGCCGCACGTTAAGTGCCATTACTACTGTACACGGG
2	3	10	2	Esrra.1	U85259	estrogen related receptor, alpha	GGCTTGGAAAGCAAAGGCCCCGTCCCTTCGCTCCTCTCCTCATCCGCATT
2	3	10	3	Gata5.1	U84725	GATA-binding protein 5	CCTAGTGTCCTAGCCTCAGTTTCCCCTTCTGTGATTAGAGAGGTGTCTGT
2	3	10	4	Dad1.1	U84210	defender against cell death 1	CGGGTAGCATTCGGTTTGTTTGCTTCATCCCTTGTTAAGCACGAAGCCAT
2	3	10	5	Igfals.1	U66900	insulin-like growth factor binding protein, acid labile subunit	GCACTGCTGACCCTGCTACTTACTGGCCTGGTCTGGCTGAACACTGCCTT
2	3	10	6	Gzme.1	U66474	granzyme E	AAGCAGGAACATGAAGCTGCTCTAACAGGTGTTAAACCACCCGTGCCTGA
2	3	10	7	Gata4.2	U85046	GATA-binding protein 4	CTTACAGAGAAGCCCACCTTGGCTGCAAGCACAGCACAGTGAGGCAGAGA
2	3	10	8	Nfe2l2.1	U70475	nuclear, factor, erythroid derived 2, like 2	TATACGCAGGAGAGGTAAGAATAAAGTCGCCGCCCAGAACTGTAGGAAAA
2	3	10	9	Idh2.1	U51167	isocitrate dehydrogenase 2 (NADP+), mitochondrial	ACTTCCTGAACACCACAGACTTCCTGGACACCATTAAGAGCAACCTGGAC
2	3	10	10	Eb1.2	U51196	adenomatosis polyposis coli binding protein Eb1	AGGAACAAGAAGAGTATTAAGCAGCCTGGACCAGCAGAGCAACATCCGAA
2	3	10	11	Zrf1.2	U53208	zuotin related factor 1	CTCAGGAGCAAGTGCTGAATGCAAGCAGAGCCAGGAAATAATGCAGGCAA
2	3	10	12	Tank.2	U59864	TRAF family member-associated Nf-kappa B activator	TGAGACAGTGTGCCAGGACCGATTTAATATGGAAGTCAGAGACAACCCAG
2	3	10	13	Cyp8b1.2	AF090319	cytochrome P450, 8b1, sterol 12 alpha-hydrolase	CCTTTCCTACTCTCCTGCCTCTCTGCTCCAGACTGCTCTTCACCCATGAC
2	3	10	14	Cyp46.2	AF094479	cytochrome P450, 46 (cholesterol 24-hydroxylase)	TTTGCTTCTCACAGCCAGGCCAGGGTCTCTCCTCTGTGCTCCTACCTCTA
2	3	10	15	Grin2a.1	D10217	glutamate receptor, ionotropic, NMDA2A (epsilon 1)	GGGATGACCAACGCTTAGTTATTGGGAGATGTCCCTCGGACCCTTACAAA
2	3	10	16	Cyp2c29.2	D17674	cytochrome P450, 2c29	TATCTTTCATCCTGGCTTACAGAACCCTCTTCTCTCAAGACCCAGCAAAC
2	3	11	1	Sox1.1	X94126	SRY-box containing gene 1	CGCAATCCCCTCTCAGACGGTGGAGTTATATTCTGGGTTTTGTAAATCTC
2	3	11	2	Sox3.1	X94125	SRY-box containing gene 3	CACCTCCTTCCCGCCCCGGCGATGTACAGCCTGCTGGAGACTGAACTCAA
2	3	11	3	Foxb1a.2	X92592	forkhead box B1a	GGCGAGTGGGGAAGTGTGTAGATGAGCCGACTGGGAAGGGGAAGGGGGTG
2	3	11	4	Foxl1.1	X92498	forkhead box L1	ACGCCGCACACTCAGCCCTCACGGTTCGTCTCCAGCAGAAGCCCCTCGTA
2	3	11	5	Tcfap2b.2	X78197	transcription factor AP-2 beta	GCCCAGGTAGTAAAACTGGCGACAAGGAGGAGAAACACAGGAAATGAAAA
2	3	11	6	E4f1.2	X76858	E4F transcription factor 1	CCTCTGCTGTGGAAGATCGAGGACCCTGAGTGTCTGCCCGCACTTGCCTG
2	3	11	7	Mapkapk2.2	X76850	MAP kinase-activated protein kinase 2	CAATCTACGAAGGTCCCTCAGACTCCACTGCACACCAGCCGTGTCCTGAA
2	3	11	8	Foxb2.2	X92591	forkhead box B2	TTCAAGGTGCTACGCGCAGACCACGCTCACCTACACTCAGGAAGCAGCAA
2	3	11	9	Nkx2-5.1	L20300	Drosophila NK2 transcription factor related, locus 5	GGTCTCAATGCCTATGGCTACAACGCCTACCCCTACCCCAGCTACGGCGG
2	3	11	10	Jak2.1	L16956	Janus kinase 2	GAGCTACTGAAGAGCAACGGAAGATTGCCAAGGCCAGAAGGATGCCCAGA
2	3	11	11	Bcl2a1a.1	L16462	B-cell leukemia/lymphoma 2 related protein A1a	ATGAATAACACAGGAGAATGGATACGGCAGAATGGAGGTTGGGAAGATGG
2	3	11	12	Tnfsf9.1	L15435	tumor necrosis factor (ligand) superfamily, member 9	CTTATCCCAACACCACCAGCTTTGGACTCTTTCTTGTGAAACCCGACAAC
2	3	11	13	Igfbp2.1	L05436	insulin-like growth factor binding protein 2	CACCACCCCACAGCAGGTTGCAGGTAATGCGGACTGTGAGCACTAGTTTT
2	3	11	14	Itgb4.2	L04678	integrin beta 4	CCCTCCTTGCCTCCTCTCCTAGCGCCTTCTTCCTCTGCTGCTCTACCCAC
2	3	11	15	Znfn1a1.2	L03547	zinc finger protein, subfamily 1A, 1 (Ikaros)	CACAGCCAGGACAGGTACGAGTTCTCATCCCATATCACGCGGGGGGAGCA
2	3	11	16	Cd22.2	L02844	CD22 antigen	CTTCTTCTTCTCTGACCCCTTGATACTCTACCCCGTTCACCAATCTTACT
2	3	12	1	AW825852.mn1	AW825852	EST expressed in B cells	CTCACTCCCAAGAGCTGCACTTATAGGCATTCATCCTCTAGTAGCATACA
2	3	12	2	AW825877.mn1	AW825877	EST expressed in B cells	GATGCTTGTATAGGGCCAGTGGCACGCCACTTCCATCCAGCAAGCCCTGC
2	3	12	3	AW825883.mn1	AW825883	EST expressed in B cells	CTCCCATAACACTGGGCCTCTGGGTGTAGTCTCCCAGTACCGCATCACCA
2	3	12	4	AW825885.mn1	AW825885	EST expressed in B cells	CCCTGGGGCATAGGTTTCTATAATGCCTTGCTGGTAATGGCAGCAATTTT
2	3	12	5	AW824278.mn1	AW824278	EST expressed in B cells	GCCGCCACTTCACCACTCGCTTTATTTCATGTAAAGGAAAACTTCCCACT
2	3	12	6	AW824447.mn1	AW824447	EST expressed in B cells	ACGGCTCAGAGCCTGGCTCTTAGGAAATAGTTGCCTGTTCTGATGGGCAA
2	3	12	7	AW610784.mn1	AW610784	EST expressed in B cells	AAAGCTGCCATCTGAGGTGATGGCTTCTCTGTACTTACGCCATACCCCAG
2	3	12	8	AW496368.mn1	AW496368	EST expressed in B cells	TCAATATCACTACTGATGTCTGAAATCATGCGGTCCCACTCATCCCCCTC
2	3	12	9	AW825758.mn1	AW825758	EST expressed in B cells	TTACGTCACCGAGGAGCTTCCACAACTCATAAATGCCAATTTCCCAGTGG
2	3	12	10	AW825899.mn1	AW825899	EST expressed in B cells	TCAGATGAGGTCCATGAGGATGTCGTCCTCCATGACGCTGGGCTGCAGGC
2	3	12	11	AW610693.mn1	AW610693	EST expressed in B cells	GTCTGACTTTGCAATGAGAGCAAAGGTGGACTGGGTGACAGTATCAGTTA
2	3	12	12	AW825945.mn1	AW825945	EST expressed in B cells	AGAACATAATCCCAGCTGGGCTCTGGGACCTGCAGGTGGCCACAGAGCAC
2	3	12	13	MHV68_orf46.1	MHV68_orf46.1	MHV68 open reading frame Orf46	CAAAACAGGCCCCGTTTTTGGGCTGTAACCACTTTTCAATTGCCAACACA
2	3	12	14	MHV68_orf48.1	MHV68_orf48.1	MHV68 open reading frame Orf48	GGTCCTTGGGCAGAATCATAGTTGGTTAGATGGCTTTCTGACAGACACTA
2	3	12	15	empty	empty	empty	empty
2	3	12	16	empty	empty	empty	empty
2	3	13	1	AW824225.mn1	AW824225	EST expressed in B cells	GCACATTGTCAGGTCCTTGGTTGCCAGAGATACATTTCAAACCCTCAAGA
2	3	13	2	AW824236.mn1	AW824236	EST expressed in B cells	CAGTAGTATTGCTCCTGTCACCAGTCCTGAATGTTGAACTTGTTTGGGAG
2	3	13	3	AW824247.mn1	AW824247	EST expressed in B cells	CAGCAGCACACGGCGTTCATCCCCACAGATAATTCTGAAATAATCAACAG
2	3	13	4	AW824254.mn1	AW824254	EST expressed in B cells	AGCCCATCTCCTTGGCCTTTGACAAGGTAGCTGGATCATGGCATCTAAAA
2	3	13	5	AW824571.mn1	AW824571	EST expressed in B cells	GGGGCTCCTTCCATCCTAACTGCCTGAAGATGTTATTATCCTCTCAACTT
2	3	13	6	AW824577.mn1	AW824577	EST expressed in B cells	GCCTCTCATCGGCTGGACGTGGTACTTCCTAGAGATCGTATTCTGCAAAC
2	3	13	7	AW824593.mn1	AW824593	EST expressed in B cells	GAGCTTGTATCTGTTCTGGTCTTGGTCAAAGTGACACCTAACCACACTCT
2	3	13	8	AW824601.mn1	AW824601	EST expressed in B cells	TTTCCTATGAGATTGCACTTAGACGCTCGCGTTTCCTACGTACAGAGAAG
2	3	13	9	AW825952.mn1	AW825952	EST expressed in B cells	TGTGTGGCAAAAGCCAGACACTGGCAATGGGAACAAAAGAGGGGCTCTCT
2	3	13	10	AA880039.mn1	AA880039	EST expressed in B cells	CTATTTGCTATATCTTAAAGCCAGACTGCTTTCCTGTCACCGCAGGAGGG
2	3	13	11	AW496492.mn1	AW496492	EST expressed in B cells	TTGGAACATGGTGGTTGTTTTCCCAAGGGCAGCGTGAGCTTTCAGAGTTG
2	3	13	12	AI450173.mn1	AI450173	EST expressed in B cells	GGTCAGTGGCACAGGCCACATTGTAGGTGGGAATATAGAAGAACAGTATT
2	3	13	13	AW496370.mn1	AW496370	EST expressed in B cells	GTCTTGATGGAGCCCCTGGTCAGTTCTTCGGTTATCTTCTGACTTGTTCA
2	3	13	14	AW496387.mn1	AW496387	EST expressed in B cells	CCTCCTCTCAGCGAGTGAACCTCGGTTTTTCTTCCATGGGCTTGGAGAAT
2	3	13	15	AW496392.mn1	AW496392	EST expressed in B cells	CCAAGAGCTACTGGTGGGATTGGTCTTGTGGTGTAGTCGTATGCTTTTTA
2	3	13	16	AW496402.mn1	AW496402	EST expressed in B cells	CCAGTGAACAAGATATCCCAAAAGCAGGTTAAGAGTGAGTGCCACGTTGT
2	3	14	1	landing light	landing light	landing light	landing light
2	3	14	2	Mm-Prdx	NM_007452	peroxiredoxin 3 (Prdx3)
2	3	14	3	Mm-Jund1	J04509	Jun proto-oncogene related gene d1 (Jund1.2)
2	3	14	4	Mm-Shfdg1	U41626	split hand/foot deleted gene 1 (Shfdg1.1)
2	3	14	5	Mm-Mea	NM_010787	male enhanced antigen 1 (Mea1)
2	3	14	6	Mm-Pep4	NM_008820	peptidase 4 (Pep4)
2	3	14	7	Mm-Tank	NM_011529	TRAF family member-associated Nf-kappa B activator (Tank)
2	3	14	8	Mm-Uchrp	NM_009462	ubiquintin c-terminal hydrolase related polypeptide (Uchrp)
2	3	14	9	Mm-Ctcf	NM_007794	CCCTC-binding factor (Ctcf)
2	3	14	10	Eafla1.1	M22432	eukaryotic translation elongation factor 1 alpha 1 (Eefla1.1)
2	3	14	11	Rps4x.1	M73436	ribosomal protein S4, X-linked	TGGTGTAATCACCAACAGAGAGAGACATCCCGGCTCTTTTGATGTGGTTC
2	3	14	12	Aop1.1	M28723	anti-oxidant protein 1	AACCAATTCTCCCCGAGTGCTTTGCCCCCATTTCTTGGATCATGTCCTTA
2	3	14	13	Adk.1	U26589	adenosine kinase	AGCGAGCGTCATCATTAGGCGAACTGGCTGTACTTTTCCTGAGAAGCCAA
2	3	14	14	Ppox.1	U25114	protoporphyrinogen oxidase	AGCAACAAGCCCAGGAGGCAGCCGCCACACAGTTAGGACTAAAAGAACCA
2	3	14	15	Rpl3.1	Y00225	ribosomal protein L3	TCAAGAAAGATCGCATTGCCAAGGAGGAAGGAGCTTGATTCCAGGACCAC
2	3	14	16	landing light	landing light	landing light	landing light
2	4	1	1	landing light	landing light	landing light	landing light
2	4	1	2	Lys-A	X17013-a	Bacillus subtilis,diaminopimelate decarboxylase [lysA] Oligo A
2	4	1	3	Lys-B	X17013-b	Bacillus subtilis,diaminopimelate decarboxylase [lysA] Oligo B
2	4	1	4	Phe-A	M24537-a	Bacillus subtilis,[pheB] Oligo A
2	4	1	5	Phe-B	M24537-b	Bacillus subtilis,[pheB] Oligo B
2	4	1	6	Thr-A	X04603-a	Bacillus subtilus, threonine synthase [thrB] Oligo A
2	4	1	7	Thr-B	X04603-b	Bacillus subtilus, threonine synthase [thrB] Oligo B
2	4	1	8	Trp-A	K01391-a	Bacillus subtilus, [trpE] Oligo A
2	4	1	9	Trp-B	K01391-b	Bacillus subtilus, [trpE] Oligo B
2	4	1	10	Dap-A	L38424-a	Bacillus subtilus, dehydrodipicolinate reductase [dapB] Oligo A
2	4	1	11	Dap-B	L38424-b	Bacillus subtilus, dehydrodipicolinate reductase [dapB] Oligo B
2	4	1	12	empty	empty	empty	empty
2	4	1	13	empty	empty	empty	empty
2	4	1	14	empty	empty	empty	empty
2	4	1	15	empty	empty	empty	empty
2	4	1	16	landing light	landing light	landing light	landing light
2	4	2	1	empty	empty	empty	empty
2	4	2	2	empty	empty	empty	empty
2	4	2	3	empty	empty	empty	empty
2	4	2	4	empty	empty	empty	empty
2	4	2	5	empty	empty	empty	empty
2	4	2	6	empty	empty	empty	empty
2	4	2	7	empty	empty	empty	empty
2	4	2	8	empty	empty	empty	empty
2	4	2	9	empty	empty	empty	empty
2	4	2	10	empty	empty	empty	empty
2	4	2	11	empty	empty	empty	empty
2	4	2	12	empty	empty	empty	empty
2	4	2	13	empty	empty	empty	empty
2	4	2	14	empty	empty	empty	empty
2	4	2	15	empty	empty	empty	empty
2	4	2	16	empty	empty	empty	empty
2	4	3	1	Gilz.cg3	NM_010286		AATAAGACTCGATATGAGGGAGGGAGGGGAAGACCAGCCTCACAATGCGG
2	4	3	2	Gfi1.cg2	NM_010278		GCTTCCAAGGGAGTTCTGAAGAAGGCCACACAAACATTGGGACTTCTTTT
2	4	3	3	Aeg2.cg1	NM_009639		GTAGAGAAAGGTCATACTCTCTAGTCAGGCTTATCACATCCCACCAAGAA
2	4	3	4	Aeg4.cg3	NM_009639		ACATGCCAATGTTAAGGCAAAATTCACTAAATTTCCTGTCCAGGCTGCCA
2	4	3	5	Gem.cg3	NM_010276		CCATGTGATTTCGAGGTCCTTGGGTCATATAGAAATGTAGGAAATGGTGG
2	4	3	6	Mlp.cg2	X61399		CTCCAGCTTGTGAAATCAACCATGTCCCTGACTTGATAAGCAAGTGTTAG
2	4	3	7	Ptpn8.cg1	NM_008979		GAACCCGCCATCAGCTTGGAATATGTAACGCACCTCTGGATTTATAAGAA
2	4	3	8	Ptpn8.cg3	NM_008979		CCACAGAGAACTCCACATCTTCTAAACAAACATTGAGGACCCCTGGAAAA
2	4	3	9	Gzma.cg3	M13226		AGCTCCCTCTGAAACTCTGAGAGAAGTCAACATCACTGTCATAGACAGAA
2	4	3	10	Gzmb.cg2	X04072		GCTCTGCTCCCCTCAGTGCCCCGAGAATGTTATCTAATGCTAGTCATCAT
2	4	3	11	Scya5.cg1	M77747		TATACGCTTCCCTGTCATCGCTTGCTCTAGTCCTAGCCAGCTTGGGGATG
2	4	3	12	Scya5.cg3	M77747		AGGAGTATTTCTACACCAGCAGCAAGTGCTCCAATCTTGCAGTCGTGTTT
2	4	3	13	Tnf.cg2	NM_013693		TCCCCACCTGGCCTCTCTACCTTGTTGCCTCCTCTTTTGCTTATGTTTAA
2	4	3	14	Tgfb1.cg1	NM_011577		AGCAGTTGTCCAACATGATTGTGCGCTCCTGCAAGTGCAGCTGAAGCCCC
2	4	3	15	Tgfb1.cg3	NM_011577		GAGCCCTGGATACCAACTATTGCTTCAGCTCCACAGAGAAGAACTGCTGT
2	4	3	16	Il2ra.cg2	K02891		CTGAAGTCACAGGACATAACAGCAACTCTATCACTAAACTGGACTTTGCC
2	4	4	1	Zfp35.2	X17617	zinc finger protein 35	GCACCTCTCTGAAACGAGAAAAAGGAAGAGTGCCTCCCAGGCGGAATCAA
2	4	4	2	Nr4a1.2	X16995	nuclear receptor subfamily 4, group A, member 1	AGGTCTCCCAGACACCCCACAAGCACTCTACCACTAGGCCAGGCTTCTCA
2	4	4	3	Si-s.1	X15546	sucrase isomaltase, structural	GGAAATGAAACACAGCCTTACCCTGCCTTTGAACGGGGAATACAGAAAGA
2	4	4	4	Cd1d2.2	X15036	CD1d2 antigen	TTGCCAGTGAGCAGAGGCAGCCACCAAACATGGAGCGAGAGTTGAATAGA
2	4	4	5	Igf1.2	X04480	insulin-like growth factor 1	CGCCACACTGACATGCCCAAGACTCAGAAGGAAGTACATTTGAAGAACAC
2	4	4	6	Pdgfrb.2	X04367	platelet derived growth factor receptor, beta polypeptide	CCCTGAACCAATGAACATTGCAAGTGCCTGGGGACTAGGGAGTGGGGGGA
2	4	4	7	Csf2.1	X03020	colony stimulating factor 2 (granulocyte-macrophage)	CCCTCTGAAAACGCTGACTCAGCTTGGACAGCGGAAGACAAACGAGAGAT
2	4	4	8	Il3.1	X02732	interleukin 3	TCTTGGTTGATTTATTCTCCCTACCTCGTGCCTGACTCCAGACTGACCTT
2	4	4	9	Tnfsf12.1	AF030100	tumor necrosis factor (ligand) superfamily, member 12	TATCCTTGCTCTTCTTAACATCCCATCCCACCACAACTATCCACCTCACT
2	4	4	10	Irf5.1	AF028725	interferon regulatory factor 5	AAATGAAGCCAGCAGCCCCAGTGGGAGGGAGGGAACATCACTAGCCTGAG
2	4	4	11	Klra13.1	AF028133	killer cell lectin-like receptor subfamily A, member 13	ACTCTAAACTGCCAAGATAAGTGCAGCACCACCACGCAAAGTGACATCAA
2	4	4	12	Gli.2	AF026305	GLI-Kruppel family member GLI	GAGAGACACAATTCCTCAACTCTAGTGCCTAAAAGGGTAAGGAACCCCAA
2	4	4	13	Cd39l4.2	AF006482	CD39 antigen-like 4	CCTACCCTAAAAGCCTGGGGGAAATACCTGGTTTTGCTTCCCATCTATAA
2	4	4	14	Bmpr2.2	AF003942	bone morphogenic protein receptor, type II (serine/threonine kinase)	TCCTGGATGGCAGCAGTATACAGATAGGTGAGTCAACACAAGATGGCAAA
2	4	4	15	Alx4.2	AF001465	aristaless 4	CATCATGTAAGCTGAGACCCTGTCTTTCTTCGTGTTCTTCCACCCCTTCC
2	4	4	16	Znfn1a3.2	AF001293	zinc finger protein, subfamily 1A, 3 (Aiolos)	TCAAGCCCCCTCCCATCTGCCTGAGGGACTCCATCAAAGTGATCAACAAA
2	4	5	1	Csf3r.2	M58288	colony stimulating factor 3 receptor (granulocyte)	TCACCCACTCTCACACTCTAAGGTTCAGATAGATACTGCTTACAGCCCAA
2	4	5	2	Nfkb1.2	M57999	nuclear factor of kappa light chain gene enhancer in B-cells 1, p105	TTTGTGTTGTTACTGCTGTCCCTCCGCTGGGTTCCTGCTGTCATTAAAAG
2	4	5	3	Tcf1.2	M57966	transcription factor 1	GACAATAAGACAAAAATGATCAGCACTGACCAGGGCAGAGCTAGTGTAGG
2	4	5	4	Esr1.1	M38651	estrogen receptor 1	AGCAGCAGCATCGCCGCCTAGCTCAGCTCCTTCTCATTCTTTCCCATATC
2	4	5	5	Il7.1	M29054	interleukin 7	GTGACTGGGGAAGACGCTGAGGGTATAAACCCAAACATTGAACCTGAAGA
2	4	5	6	Zfp59.1	M28514	zinc finger protein 59	AGGTATGTGGGAAGTCCTTCAAGCGTGAATCCAATCTCATTCAACATGGC
2	4	5	7	Ifngr.1	M28233	interferon gamma receptor	CAAATGCCAAGACTATCAAAGGAACGTATTGTCGCTTCTGGCTCCTTCCC
2	4	5	8	Il2rb.1	M28052	interleukin 2 receptor, beta chain	GCCCCATCCTGACCCTGAACACCGATGCCTATCTGTCTCTTCAAGAACTA
2	4	5	9	Pdcd6ip.1	AJ005073	programmed cell death 6 interacting protein	TCCTGTGCTTCCTGCAAACCGAGTTCCTCCTGCTTCTGCTGCTGCTGCCC
2	4	5	10	Gtf2h1.1	AJ002366	general transcription factor IIH, polypeptide 1 (62kD subunit)	AGGAAGATAATCACCGAGGAGTTCGTCCAGCAGAATTACCTGAAGTACCA
2	4	5	11	Itgb1bp1.1	AJ001373	integrin beta 1 binding protein 1	TCCTGCCTCCTCCCACAAGCCTCGCATACCCTCAGATGGCTACAGGTGAA
2	4	5	12	Lhx6.1	AJ000337	LIM homeobox protein 6	CCTCCCTTCTGCCCTGTCCGACGACATCCACTACTCTCCGTTCAGCAGCC
2	4	5	13	Zfp293.2	AF133714	zinc finger protein 293	CTCGGGCTGCCCAGGCCCCCAGTGTGACTCTTAAAGACAGCTTCACTCTA
2	4	5	14	Hhex.1	AF132550	hematopoietically expressed homeobox	CTTAACTCCAAAGCCATTTCAGAGCACTTGGCTCCCGGTGTCTGTTCTTA
2	4	5	15	Bag3.1	AF130471	Bcl2-associated athanogene 3	CCGTGGTAGCCGACAAGGATAAGAAAGGTCCTGAAAACAAAGATCCACAA
2	4	5	16	Klf2.1	AF129002	Kruppel-like factor 2 (lung)	CGCCACACATACTTGCAGCTACACCAACTGCGGCAAGACCTACACCAAGA
2	4	6	1	BB156991.mn1	BB156991	EST expressed in B cells	GTTCACTCTCACTGTTAGATTTTGCCTTTTCCAGGTATCCCCAACCTGCA
2	4	6	2	AW496482.mn1	AW496482	EST expressed in B cells	CACTGAAACTTGAGCCATCTGTGCCTCTAAGAGGCTGAGAATGGAAAAGT
2	4	6	3	AW496131.mn1	AW496131	EST expressed in B cells	GCTCACAGTCTCTCACTTCAGTGAAAAGGTCTTCAACTATGTGATGGCCA
2	4	6	4	AA617016.mn1	AA617016	EST expressed in B cells	CAACAACTATAAAGTCGGCGAGGAGGGACCAGCAGAGTCTTGCATAGGAG
2	4	6	5	AW822448.mn1	AW822448	EST expressed in B cells	CCCTGACACACTGCATCCCATCTTCCACAGCAAGACTCTAGCACCGCTCT
2	4	6	6	AI646562.mn1	AI646562	EST expressed in B cells	TTCAAGAGAGGCTGAGGACCTTGCCTGACAAGCTGTCTTACGACGTCATG
2	4	6	7	AW824604.mn1	AW824604	EST expressed in B cells	ACAAAGCAAGCCAAGCAAATTCACTTCCCTTGGTGCTCCTCTGTTGCCTT
2	4	6	8	AW519489.mn1	AW519489	EST expressed in B cells	GTCTACTGAGCGACCCACGCTCATGCCATGTTAACTGCAGCAGAACACCG
2	4	6	9	MHV68_orf17-.1	MHV68_orf17-.1	MHV68 open reading frame Orf17, antisense transcript	GGAGCCTGTCATGATCTAGCACCAGTTCCTTTTCAAGGGTTGGATATTTC
2	4	6	10	MHV68_orf62-.1	MHV68_orf62-.1	MHV68 open reading frame Orf62, antisense transcript	GTGGCCCAGTTAACGGTGGCTGATGTGACTACTGAAGATATAGTCAACTT
2	4	6	11	MHV68_TRb.1	MHV68_TRb.1	MHV68 open reading frame Trb	TAGCTGGGCGGAAGACCTGAGGTCGAGTAGCTGGCCCACAACTGTTCAGC
2	4	6	12	empty	empty	empty	empty
2	4	6	13	empty	empty	empty	empty
2	4	6	14	empty	empty	empty	empty
2	4	6	15	empty	empty	empty	empty
2	4	6	16	empty	empty	empty	empty
2	4	7	1	AW826112.mn1	AW826112	EST expressed in B cells	CCCCATAAGGTAGGGATCAACTATTAAATCCAAGGGCCAGTTGAAGACAC
2	4	7	2	AW826124.mn1	AW826124	EST expressed in B cells	ATGGGCACAGGGCTAATGCAGCTGGAGCCACCCACCCTGATGTCACGTCT
2	4	7	3	AW826128.mn1	AW826128	EST expressed in B cells	CAGGGTGGAATTGCACTCTTTGTTCCTTTCACACTGCCTGACTTTAGACA
2	4	7	4	AW826139.mn1	AW826139	EST expressed in B cells	CAACTTCCAGCCCAGCCAGGACAAATGAGGAGATTCTCAATAGGAGGCTG
2	4	7	5	AW826086.mn1	AW826086	EST expressed in B cells	AAGAAGCTCTTCAGCACAGAGACGTCACTACAGGTCCATCGGCGCATCCA
2	4	7	6	AW496496.mn1	AW496496	EST expressed in B cells	GGCTTTCACCATCAGCGCTCTGAAGTACACTTTCACATACACAAGTTCAG
2	4	7	7	AW824556.mn1	AW824556	EST expressed in B cells	CGGTCTGTACTTGCTATGTCATTGGGCTGCTGCTGCCGCCTTGGGCTGAG
2	4	7	8	AA920753.mn1	AA920753	EST expressed in B cells	GGTGTGACTAAAGCCCAGTGACCCTGTCTGTTCCTTTACTCTAACTTGTT
2	4	7	9	AW824214.mn1	AW824214	EST expressed in B cells	GTTACCCAATGGGGCGCCGTTGGCAGGCAGAACTACATACCTGGAACTCT
2	4	7	10	BB206944.mn1	BB206944	EST expressed in B cells	GTCCCCGTTTTCCTTTGATACCCGGGACAAAGAACCCCAGTTGCAGAAGG
2	4	7	11	AW519816.mn1	AW519816	EST expressed in B cells	AGACCACCTGGTTCTGCTAAATGTGTACACACAGTGGGCTGAGAGTGGCT
2	4	7	12	AI450387.mn1	AI450387	EST expressed in B cells	CACTCCTCAGGGGTCATGCCTGGCTTATAAGCTGCGTCCACATAACCATA
2	4	7	13	W51680.mn1	W51680	EST expressed in B cells	AGTCCTCAGCTGATTGAAGGCAGCAGGATCTGATCCCTATGAAATGATCG
2	4	7	14	BB165588.mn1	BB165588	EST expressed in B cells	GGGTTCATTTGCCCACAAGTAGAAATGCTCGATCCTCACATGGAAAGTAC
2	4	7	15	AW825932.mn1	AW825932	EST expressed in B cells	CTTCCATCTGCAGAAACCCAGAACCACTCGTTGTCTAGACAGGATTGGGG
2	4	7	16	AI585868.mn1	AI585868	EST expressed in B cells	TAGGGGCAGCCAAGGGTAGGGCAGTGGAGACATATGGTGGTTGGGCACTG
2	4	8	1	empty	empty	empty	empty
2	4	8	2	empty	empty	empty	empty
2	4	8	3	empty	empty	empty	empty
2	4	8	4	empty	empty	empty	empty
2	4	8	5	empty	empty	empty	empty
2	4	8	6	empty	empty	empty	empty
2	4	8	7	empty	empty	empty	empty
2	4	8	8	empty	empty	empty	empty
2	4	8	9	empty	empty	empty	empty
2	4	8	10	empty	empty	empty	empty
2	4	8	11	empty	empty	empty	empty
2	4	8	12	empty	empty	empty	empty
2	4	8	13	empty	empty	empty	empty
2	4	8	14	empty	empty	empty	empty
2	4	8	15	empty	empty	empty	empty
2	4	8	16	empty	empty	empty	empty
2	4	9	1	Gilz.cg3	NM_010286		AATAAGACTCGATATGAGGGAGGGAGGGGAAGACCAGCCTCACAATGCGG
2	4	9	2	Gfi1.cg2	NM_010278		GCTTCCAAGGGAGTTCTGAAGAAGGCCACACAAACATTGGGACTTCTTTT
2	4	9	3	Aeg2.cg1	NM_009639		GTAGAGAAAGGTCATACTCTCTAGTCAGGCTTATCACATCCCACCAAGAA
2	4	9	4	Aeg4.cg3	NM_009639		ACATGCCAATGTTAAGGCAAAATTCACTAAATTTCCTGTCCAGGCTGCCA
2	4	9	5	Gem.cg3	NM_010276		CCATGTGATTTCGAGGTCCTTGGGTCATATAGAAATGTAGGAAATGGTGG
2	4	9	6	Mlp.cg2	X61399		CTCCAGCTTGTGAAATCAACCATGTCCCTGACTTGATAAGCAAGTGTTAG
2	4	9	7	Ptpn8.cg1	NM_008979		GAACCCGCCATCAGCTTGGAATATGTAACGCACCTCTGGATTTATAAGAA
2	4	9	8	Ptpn8.cg3	NM_008979		CCACAGAGAACTCCACATCTTCTAAACAAACATTGAGGACCCCTGGAAAA
2	4	9	9	Gzma.cg3	M13226		AGCTCCCTCTGAAACTCTGAGAGAAGTCAACATCACTGTCATAGACAGAA
2	4	9	10	Gzmb.cg2	X04072		GCTCTGCTCCCCTCAGTGCCCCGAGAATGTTATCTAATGCTAGTCATCAT
2	4	9	11	Scya5.cg1	M77747		TATACGCTTCCCTGTCATCGCTTGCTCTAGTCCTAGCCAGCTTGGGGATG
2	4	9	12	Scya5.cg3	M77747		AGGAGTATTTCTACACCAGCAGCAAGTGCTCCAATCTTGCAGTCGTGTTT
2	4	9	13	Tnf.cg2	NM_013693		TCCCCACCTGGCCTCTCTACCTTGTTGCCTCCTCTTTTGCTTATGTTTAA
2	4	9	14	Tgfb1.cg1	NM_011577		AGCAGTTGTCCAACATGATTGTGCGCTCCTGCAAGTGCAGCTGAAGCCCC
2	4	9	15	Tgfb1.cg3	NM_011577		GAGCCCTGGATACCAACTATTGCTTCAGCTCCACAGAGAAGAACTGCTGT
2	4	9	16	Il2ra.cg2	K02891		CTGAAGTCACAGGACATAACAGCAACTCTATCACTAAACTGGACTTTGCC
2	4	10	1	Zfp35.2	X17617	zinc finger protein 35	GCACCTCTCTGAAACGAGAAAAAGGAAGAGTGCCTCCCAGGCGGAATCAA
2	4	10	2	Nr4a1.2	X16995	nuclear receptor subfamily 4, group A, member 1	AGGTCTCCCAGACACCCCACAAGCACTCTACCACTAGGCCAGGCTTCTCA
2	4	10	3	Si-s.1	X15546	sucrase isomaltase, structural	GGAAATGAAACACAGCCTTACCCTGCCTTTGAACGGGGAATACAGAAAGA
2	4	10	4	Cd1d2.2	X15036	CD1d2 antigen	TTGCCAGTGAGCAGAGGCAGCCACCAAACATGGAGCGAGAGTTGAATAGA
2	4	10	5	Igf1.2	X04480	insulin-like growth factor 1	CGCCACACTGACATGCCCAAGACTCAGAAGGAAGTACATTTGAAGAACAC
2	4	10	6	Pdgfrb.2	X04367	platelet derived growth factor receptor, beta polypeptide	CCCTGAACCAATGAACATTGCAAGTGCCTGGGGACTAGGGAGTGGGGGGA
2	4	10	7	Csf2.1	X03020	colony stimulating factor 2 (granulocyte-macrophage)	CCCTCTGAAAACGCTGACTCAGCTTGGACAGCGGAAGACAAACGAGAGAT
2	4	10	8	Il3.1	X02732	interleukin 3	TCTTGGTTGATTTATTCTCCCTACCTCGTGCCTGACTCCAGACTGACCTT
2	4	10	9	Tnfsf12.1	AF030100	tumor necrosis factor (ligand) superfamily, member 12	TATCCTTGCTCTTCTTAACATCCCATCCCACCACAACTATCCACCTCACT
2	4	10	10	Irf5.1	AF028725	interferon regulatory factor 5	AAATGAAGCCAGCAGCCCCAGTGGGAGGGAGGGAACATCACTAGCCTGAG
2	4	10	11	Klra13.1	AF028133	killer cell lectin-like receptor subfamily A, member 13	ACTCTAAACTGCCAAGATAAGTGCAGCACCACCACGCAAAGTGACATCAA
2	4	10	12	Gli.2	AF026305	GLI-Kruppel family member GLI	GAGAGACACAATTCCTCAACTCTAGTGCCTAAAAGGGTAAGGAACCCCAA
2	4	10	13	Cd39l4.2	AF006482	CD39 antigen-like 4	CCTACCCTAAAAGCCTGGGGGAAATACCTGGTTTTGCTTCCCATCTATAA
2	4	10	14	Bmpr2.2	AF003942	bone morphogenic protein receptor, type II (serine/threonine kinase)	TCCTGGATGGCAGCAGTATACAGATAGGTGAGTCAACACAAGATGGCAAA
2	4	10	15	Alx4.2	AF001465	aristaless 4	CATCATGTAAGCTGAGACCCTGTCTTTCTTCGTGTTCTTCCACCCCTTCC
2	4	10	16	Znfn1a3.2	AF001293	zinc finger protein, subfamily 1A, 3 (Aiolos)	TCAAGCCCCCTCCCATCTGCCTGAGGGACTCCATCAAAGTGATCAACAAA
2	4	11	1	Csf3r.2	M58288	colony stimulating factor 3 receptor (granulocyte)	TCACCCACTCTCACACTCTAAGGTTCAGATAGATACTGCTTACAGCCCAA
2	4	11	2	Nfkb1.2	M57999	nuclear factor of kappa light chain gene enhancer in B-cells 1, p105	TTTGTGTTGTTACTGCTGTCCCTCCGCTGGGTTCCTGCTGTCATTAAAAG
2	4	11	3	Tcf1.2	M57966	transcription factor 1	GACAATAAGACAAAAATGATCAGCACTGACCAGGGCAGAGCTAGTGTAGG
2	4	11	4	Esr1.1	M38651	estrogen receptor 1	AGCAGCAGCATCGCCGCCTAGCTCAGCTCCTTCTCATTCTTTCCCATATC
2	4	11	5	Il7.1	M29054	interleukin 7	GTGACTGGGGAAGACGCTGAGGGTATAAACCCAAACATTGAACCTGAAGA
2	4	11	6	Zfp59.1	M28514	zinc finger protein 59	AGGTATGTGGGAAGTCCTTCAAGCGTGAATCCAATCTCATTCAACATGGC
2	4	11	7	Ifngr.1	M28233	interferon gamma receptor	CAAATGCCAAGACTATCAAAGGAACGTATTGTCGCTTCTGGCTCCTTCCC
2	4	11	8	Il2rb.1	M28052	interleukin 2 receptor, beta chain	GCCCCATCCTGACCCTGAACACCGATGCCTATCTGTCTCTTCAAGAACTA
2	4	11	9	Pdcd6ip.1	AJ005073	programmed cell death 6 interacting protein	TCCTGTGCTTCCTGCAAACCGAGTTCCTCCTGCTTCTGCTGCTGCTGCCC
2	4	11	10	Gtf2h1.1	AJ002366	general transcription factor IIH, polypeptide 1 (62kD subunit)	AGGAAGATAATCACCGAGGAGTTCGTCCAGCAGAATTACCTGAAGTACCA
2	4	11	11	Itgb1bp1.1	AJ001373	integrin beta 1 binding protein 1	TCCTGCCTCCTCCCACAAGCCTCGCATACCCTCAGATGGCTACAGGTGAA
2	4	11	12	Lhx6.1	AJ000337	LIM homeobox protein 6	CCTCCCTTCTGCCCTGTCCGACGACATCCACTACTCTCCGTTCAGCAGCC
2	4	11	13	Zfp293.2	AF133714	zinc finger protein 293	CTCGGGCTGCCCAGGCCCCCAGTGTGACTCTTAAAGACAGCTTCACTCTA
2	4	11	14	Hhex.1	AF132550	hematopoietically expressed homeobox	CTTAACTCCAAAGCCATTTCAGAGCACTTGGCTCCCGGTGTCTGTTCTTA
2	4	11	15	Bag3.1	AF130471	Bcl2-associated athanogene 3	CCGTGGTAGCCGACAAGGATAAGAAAGGTCCTGAAAACAAAGATCCACAA
2	4	11	16	Klf2.1	AF129002	Kruppel-like factor 2 (lung)	CGCCACACATACTTGCAGCTACACCAACTGCGGCAAGACCTACACCAAGA
2	4	12	1	BB156991.mn1	BB156991	EST expressed in B cells	GTTCACTCTCACTGTTAGATTTTGCCTTTTCCAGGTATCCCCAACCTGCA
2	4	12	2	AW496482.mn1	AW496482	EST expressed in B cells	CACTGAAACTTGAGCCATCTGTGCCTCTAAGAGGCTGAGAATGGAAAAGT
2	4	12	3	AW496131.mn1	AW496131	EST expressed in B cells	GCTCACAGTCTCTCACTTCAGTGAAAAGGTCTTCAACTATGTGATGGCCA
2	4	12	4	AA617016.mn1	AA617016	EST expressed in B cells	CAACAACTATAAAGTCGGCGAGGAGGGACCAGCAGAGTCTTGCATAGGAG
2	4	12	5	AW822448.mn1	AW822448	EST expressed in B cells	CCCTGACACACTGCATCCCATCTTCCACAGCAAGACTCTAGCACCGCTCT
2	4	12	6	AI646562.mn1	AI646562	EST expressed in B cells	TTCAAGAGAGGCTGAGGACCTTGCCTGACAAGCTGTCTTACGACGTCATG
2	4	12	7	AW824604.mn1	AW824604	EST expressed in B cells	ACAAAGCAAGCCAAGCAAATTCACTTCCCTTGGTGCTCCTCTGTTGCCTT
2	4	12	8	AW519489.mn1	AW519489	EST expressed in B cells	GTCTACTGAGCGACCCACGCTCATGCCATGTTAACTGCAGCAGAACACCG
2	4	12	9	MHV68_orf17-.1	MHV68_orf17-.1	MHV68 open reading frame Orf17, antisense transcript	GGAGCCTGTCATGATCTAGCACCAGTTCCTTTTCAAGGGTTGGATATTTC
2	4	12	10	MHV68_orf62-.1	MHV68_orf62-.1	MHV68 open reading frame Orf62, antisense transcript	GTGGCCCAGTTAACGGTGGCTGATGTGACTACTGAAGATATAGTCAACTT
2	4	12	11	MHV68_TRb.1	MHV68_TRb.1	MHV68 open reading frame Trb	TAGCTGGGCGGAAGACCTGAGGTCGAGTAGCTGGCCCACAACTGTTCAGC
2	4	12	12	empty	empty	empty	empty
2	4	12	13	empty	empty	empty	empty
2	4	12	14	empty	empty	empty	empty
2	4	12	15	empty	empty	empty	empty
2	4	12	16	empty	empty	empty	empty
2	4	13	1	AW826112.mn1	AW826112	EST expressed in B cells	CCCCATAAGGTAGGGATCAACTATTAAATCCAAGGGCCAGTTGAAGACAC
2	4	13	2	AW826124.mn1	AW826124	EST expressed in B cells	ATGGGCACAGGGCTAATGCAGCTGGAGCCACCCACCCTGATGTCACGTCT
2	4	13	3	AW826128.mn1	AW826128	EST expressed in B cells	CAGGGTGGAATTGCACTCTTTGTTCCTTTCACACTGCCTGACTTTAGACA
2	4	13	4	AW826139.mn1	AW826139	EST expressed in B cells	CAACTTCCAGCCCAGCCAGGACAAATGAGGAGATTCTCAATAGGAGGCTG
2	4	13	5	AW826086.mn1	AW826086	EST expressed in B cells	AAGAAGCTCTTCAGCACAGAGACGTCACTACAGGTCCATCGGCGCATCCA
2	4	13	6	AW496496.mn1	AW496496	EST expressed in B cells	GGCTTTCACCATCAGCGCTCTGAAGTACACTTTCACATACACAAGTTCAG
2	4	13	7	AW824556.mn1	AW824556	EST expressed in B cells	CGGTCTGTACTTGCTATGTCATTGGGCTGCTGCTGCCGCCTTGGGCTGAG
2	4	13	8	AA920753.mn1	AA920753	EST expressed in B cells	GGTGTGACTAAAGCCCAGTGACCCTGTCTGTTCCTTTACTCTAACTTGTT
2	4	13	9	AW824214.mn1	AW824214	EST expressed in B cells	GTTACCCAATGGGGCGCCGTTGGCAGGCAGAACTACATACCTGGAACTCT
2	4	13	10	BB206944.mn1	BB206944	EST expressed in B cells	GTCCCCGTTTTCCTTTGATACCCGGGACAAAGAACCCCAGTTGCAGAAGG
2	4	13	11	AW519816.mn1	AW519816	EST expressed in B cells	AGACCACCTGGTTCTGCTAAATGTGTACACACAGTGGGCTGAGAGTGGCT
2	4	13	12	AI450387.mn1	AI450387	EST expressed in B cells	CACTCCTCAGGGGTCATGCCTGGCTTATAAGCTGCGTCCACATAACCATA
2	4	13	13	W51680.mn1	W51680	EST expressed in B cells	AGTCCTCAGCTGATTGAAGGCAGCAGGATCTGATCCCTATGAAATGATCG
2	4	13	14	BB165588.mn1	BB165588	EST expressed in B cells	GGGTTCATTTGCCCACAAGTAGAAATGCTCGATCCTCACATGGAAAGTAC
2	4	13	15	AW825932.mn1	AW825932	EST expressed in B cells	CTTCCATCTGCAGAAACCCAGAACCACTCGTTGTCTAGACAGGATTGGGG
2	4	13	16	AI585868.mn1	AI585868	EST expressed in B cells	TAGGGGCAGCCAAGGGTAGGGCAGTGGAGACATATGGTGGTTGGGCACTG
2	4	14	1	landing light	landing light	landing light	landing light
2	4	14	2	Mm-Prdx	NM_007452	peroxiredoxin 3 (Prdx3)
2	4	14	3	Mm-Jund1	J04509	Jun proto-oncogene related gene d1 (Jund1.2)
2	4	14	4	Mm-Shfdg1	U41626	split hand/foot deleted gene 1 (Shfdg1.1)
2	4	14	5	Mm-Mea	NM_010787	male enhanced antigen 1 (Mea1)
2	4	14	6	Mm-Pep4	NM_008820	peptidase 4 (Pep4)
2	4	14	7	Mm-Tank	NM_011529	TRAF family member-associated Nf-kappa B activator (Tank)
2	4	14	8	Mm-Uchrp	NM_009462	ubiquintin c-terminal hydrolase related polypeptide (Uchrp)
2	4	14	9	Mm-Ctcf	NM_007794	CCCTC-binding factor (Ctcf)
2	4	14	10	Eafla1.1	M22432	eukaryotic translation elongation factor 1 alpha 1 (Eefla1.1)
2	4	14	11	Rps4x.1	M73436	ribosomal protein S4, X-linked	TGGTGTAATCACCAACAGAGAGAGACATCCCGGCTCTTTTGATGTGGTTC
2	4	14	12	Aop1.1	M28723	anti-oxidant protein 1	AACCAATTCTCCCCGAGTGCTTTGCCCCCATTTCTTGGATCATGTCCTTA
2	4	14	13	Adk.1	U26589	adenosine kinase	AGCGAGCGTCATCATTAGGCGAACTGGCTGTACTTTTCCTGAGAAGCCAA
2	4	14	14	Ppox.1	U25114	protoporphyrinogen oxidase	AGCAACAAGCCCAGGAGGCAGCCGCCACACAGTTAGGACTAAAAGAACCA
2	4	14	15	Rpl3.1	Y00225	ribosomal protein L3	TCAAGAAAGATCGCATTGCCAAGGAGGAAGGAGCTTGATTCCAGGACCAC
2	4	14	16	landing light	landing light	landing light	landing light
3	1	1	1	landing light	landing light	landing light	landing light
3	1	1	2	Ms-Ins2	NM_008387	insulin II (Ins2)
3	1	1	3	Ms-Slc34a	NM_011392	solute carrier family 34 (sodium phosphate), member 1 (Slc34a1)
3	1	1	4	Ms-Vil	M98454	villin (Vil.2)
3	1	1	5	Ms-Mip	NM_008600	major intrinsic protein of eye lens fiber (Mip)
3	1	1	6	Ms-Ighf2	NM_010514	insulin-like growth factor 2 (Igf2)
3	1	1	7	Ms-Bcap29	NM_007530	B-cell receptor-associated protein 29 (Bcap29)
3	1	1	8	Ms-preprog	Z46845	mRNA for preproglucagon
3	1	1	9	Ms-Pla2g2c	NM_008868	phospholipase A2, group IIC (Pla2g2c)
3	1	1	10	Ms-Cdx1	NM_009880	caudal type homeo box 1 (Cdx1)
3	1	1	11	Ms-Pkcc	NM_011102	protein kinase C, gamma (Pkcc)
3	1	1	12	Ms-Ldh3	NM_013580	lactate dehydrogenase 3, C chain, sperm specific (Ldh3)
3	1	1	13	Grial.2	X57497	glutamate receptor, ionotropic, AMPA1 (alpha 1) (Gria1.2)
3	1	1	14	Opn1sw	U49720	opsin 1 (cone pigments), short-wave-sensitive (color blindness, tritan) (Opn1sw.1)
3	1	1	15	Pdx1.1	X74342	pancreatic and duodenal homeobox gene 1 (Pdx1.1)
3	1	1	16	landing light	landing light	landing light	landing light
3	1	2	1	MHV68_orf18b.2	MHV68_orf18b.2		gtacttgattctggctggttatcttctccccaggaaagagtgtgtggaat
3	1	2	2	MHV68_orf19.2	MHV68_orf19.2		gggaccaccatgcgagacatcatcagaaaagaattcatggcacaagatgt
3	1	2	3	MHV68_orf22.2	MHV68_orf22.2		gctgagacctttctagagagtaagttggtgatatctgtgttcacggacga
3	1	2	4	MHV68_orf24.2	MHV68_orf24.2		gctgctagatcaagtgaggggggaaatttcacagatattactcagcagtg
3	1	2	5	MHV68_orf61.2	MHV68_orf61.2		gggtgggagtgtgggttgaaaaccttgatgtactactgcagaatacgtaa
3	1	2	6	MHV68_orf62.2	MHV68_orf62.2		cggaccccgatagagggacctgaatttactcgcttggtaagagattattt
3	1	2	7	MHV68_orf63.2	MHV68_orf63.2		ccccacagatgaagacctaaccatgctatattctacctacccccagattt
3	1	2	8	MHV68_orf66.2	MHV68_orf66.2		ggggagccttttattagggcggtttcctcagctaactcccttagtatttt
3	1	2	9	MHV68_Tra.2	MHV68_Tra.2		agttgtgggccagctactcgacctcaggtcttccgcccagctaggccagc
3	1	2	10	empty	empty	empty	empty
3	1	2	11	empty	empty	empty	empty
3	1	2	12	empty	empty	empty	empty
3	1	2	13	empty	empty	empty	empty
3	1	2	14	empty	empty	empty	empty
3	1	2	15	empty	empty	empty	empty
3	1	2	16	empty	empty	empty	empty
3	1	3	1	Notch4.cg3	NM_010929		TGGGAAGAGGGTTTAGGATGTCCGGTTGAGATAGACCGTGATTTTCCTGG
3	1	3	2	Sell.cg2	NM_011346		GCTGGAGTGACACCCTTTTCTTTCCCTAACATCTTCTACTCAGATACCTA
3	1	3	3	Cd24a.cg1	NM_009846		ATGAACACTCCCCTTGCCTCACACCTGAATGCTGTACATCTATTTGATTG
3	1	3	4	Cd24a.cg3	NM_009846		ACTGTAAACCCAGCATTTGGGATGTGAAGACTGGAAGCTAACTCTCATTG
3	1	3	5	empty	empty	empty	empty
3	1	3	6	empty	empty	empty	empty
3	1	3	7	empty	empty	empty	empty
3	1	3	8	empty	empty	empty	empty
3	1	3	9	Cd81.1	S44957	CD 81 antigen	TTTCGTCTTCTGGGTGAGCAGCCACTGGGGACAGGGCGCACCCCACGGTA
3	1	3	10	Egfr-rs.1	M99623	epidermal growth factor receptor related sequence	AAGCAGCGCGGGGAACCACACTAACCACCCTCACATGGACTGTGTCATAA
3	1	3	11	Zfp46.1	M98502	zinc finger protein 46	CATAGGCTTTCCAGTAGGAGTTGAGGGCACACTGTCTTGAACTCTGAATA
3	1	3	12	Tcf12.1	M97635	transcription factor 12	TCAGGACTCTGGTGAACACGTCAGTCTTTGGCGAACTTAGTGGACTTAAT
3	1	3	13	Csf2ra.2	M85078	colony stimulating factor 2 receptor, alpha, low-affinity (granulocyte-macrophage)	GACAGCGTGCATATCCCCACCGTAATAGTTTGCTCAGTTCTTAACAAACC
3	1	3	14	Il9r.2	M84746	interleukin 9 receptor	GTGAGGACTATTTCCAAGCCTGTGACACCGTGCAAGAGACGGTCGAACTA
3	1	3	15	Vcam1.1	M84487	vascular cell adhesion molecule 1	GTACGGTACGGGGACCTGTTTCTTCATTGGGGTCTTGTGTAATGACTAAC
3	1	3	16	Ly9.1	M84412	lymphocyte antigen 9	AGACTAGCCTGAATTTGATGCCTTCCTCTTCTTGTCATCCTCCTTACCCC
3	1	4	1	Fgf7.1	U58503	fibroblast growth factor 7	GACAAACGAGGCAAAGTGAAAGGGACCCAGGAGATGAAGAACAGCTACAA
3	1	4	2	Epha6.1	U58332	Eph receptor A6	CCCTGGATTTCAATACCACGCTACACAGGTCCTCTCTGAATAGCCTGCAA
3	1	4	3	Nfkbia.1	U57524	nuclear factor of kappa light chain gene enhancer in B-cells inhibitor, alpha	AAGAGCCCAAGAATAGGAGTTATTTCAGCAGCAGCTCTCCCCTTATCCCA
3	1	4	4	Notch2l.1	U57368	Notch2-like	CTCGCTTGTCATTGGCTCTTGCGTGTCAGTTTCCCTCAGGTTATATTTTC
3	1	4	5	Zfp94.1	U46187	zinc finger protein 94	ATCCTCATTACTCCCCTTTACAGAAAGTGTTCCACGGCACTACTGTGCAA
3	1	4	6	Sdf4.1	U45977	stromal cell derived factor 4	CATGGGAGTCGTCCCCAAACTCCTCAGAAACCCGCAGAGTCACTGTCTAC
3	1	4	7	Foxa1.2	U44752	forkhead box A1	TCAGGAACTGCCTTCCTCCCTAATTCTGCTCTTGCTTTTCAGAGAGCCAT
3	1	4	8	Notch4.2	U43691	Notch gene homolog 4, (Drosophila)	GAGAATCCCTAAACTCTGGAACCAAGAACTGTGGGCGAATTGGGTGTAAA
3	1	4	9	Eno2.2	X52380	enolase 2, gamma neuronal	GTCCCACAGTTGCCACCATCTCCGTGGCTTTGAAATGACCACCACCATTA
3	1	4	10	Chgb.2	X53028	chromogranin B	ACGAGCCTTTCACTGAAGGACACCATTGATTCACCCACAGGCAGAAAGCA
3	1	4	11	Wnt3a.2	X56842	wingless-related MMTV integration site 3A	TGGTGACTGACTGTCTTCTGCCTGGAACTTTGCGTTCGCGCTTGTAACTT
3	1	4	12	Gria1.2	X57497	glutamate receptor, ionotropic, AMPA1 (alpha 1) (Gria1.2)
3	1	4	13	empty	empty	empty	empty
3	1	4	14	empty	empty	empty	empty
3	1	4	15	empty	empty	empty	empty
3	1	4	16	empty	empty	empty	empty
3	1	5	1	Els1.1	X69674	eck-like sequence 1	CCTGAGGCAGCCTACACCACAAGGGGAGGCAAAATTCCAATCAGATGGAC
3	1	5	2	Pou2f1.2	X68362	POU domain, class 2, transcription factor 1	GCTGAGTGCAGAGCTGGGTTGCCACAGGCTTTCCTCACTACAGGGTGATA
3	1	5	3	Notch2.2	X68279	Notch gene homolog 2, (Drosophila)	TGATGAGCAGTGCAACACCGCAGAGTGCCTGTTTGACAACTTTGAGTGCC
3	1	5	4	Pdcd1.2	X67914	programmed cell death 1	GAAGGAAAGGGGGATATAACCTTGACGCAAACCAACACTGGGGTGTTAGA
3	1	5	5	Ly84.1	X60184	lymphocyte antigen 84	CCCTATTCTCACCCAGTTTGACCTTGATTCCACAATGCCTTCCTCTGTAA
3	1	5	6	Hoxd1.2	X60034	homeo box D1	GGTGTCTTAGCTACCTGCCTAAACGCTGCTATGTGAGCCACTTAAAATTC
3	1	5	7	Fgfr4.2	X59927	fibroblast growth factor receptor 4	ACATCCCCCAGCACACAAGCCTCACCACCCCCTGCCATCCCCCCTCCATT
3	1	5	8	Il1r2.2	X59769	interleukin 1 receptor, type II	GACTGACCAAGCTACGGACTGACAACCAGGACTTCCCTTCCAGCCCAAAC
3	1	5	9	C3.1	J00367	complement component 3	ATCATCCAGAGAAGGACGATGGGATGCTCAGCAAGCTGTGCCACAGTGAA
3	1	5	10	Il5ra.1	D90205	interleukin 5 receptor, alpha	ACTTCCCAAAGAGATGTTGATGAAAGAGCCTTCATGGCAACCTGTTGGTC
3	1	5	11	Nfia.2	D90173	nuclear factor I/A	TTGTTAGGGAAAAAAAAAAAGTTCACACCCTCCCCGCCCCCCCCCCAGAT
3	1	5	12	Epas1.2	D89787	endothelial PAS domain protein 1	CTCTCTCTCATTCATATCCATACTAACAAGCATGGTGGCTGGTGCCTCTC
3	1	5	13	Fcgrt.1	D37872	Fc receptor, IgG, alpha chain transporter	ATTCAACCCAAGAATCGGCAATTGGACTGGGGAGTGGCCTGAGACGGAAA
3	1	5	14	Ly78.1	D37797	lymphocyte antigen 78	CCCTCCAGTAAGAAGTGACCCACAGTCAGCTCTACCCATCTGAGAAAGAA
3	1	5	15	Zic1.1	D32167	zinc finger protein of the cerebellum 1	CTCCCACAACAGACAACCCGACCACCAGCTCCATGTCGCCCTCCTCCTCC
3	1	5	16	Cbfa2t1h.1	D32007	CBFA2T1 identified gene homolog (human)	GGCAATTCCTCAAGGGCATGAGCGGTGGATACAGAAGTAGACATTTTAAC
3	1	6	1	AI662813.mn1	AI662813	EST expressed in B cells	ACTGGAAGAACTGGCTGTTGAGTAGCTCTGTTTACTATTCTGGGGACAGG
3	1	6	2	AW825981.mn1	AW825981	EST expressed in B cells	GGTCCCTGCAAGGGCATTTTTGGGAAGTGTGGCTTTTTGAACATCTGAAG
3	1	6	3	AI504097.mn1	AI504097	EST expressed in B cells	TCCCGAGATTGGTAGGCAGCCATTAGGGCTCTTTTGAGCTGCTCATAGGT
3	1	6	4	AW824220.mn1	AW824220	EST expressed in B cells	TGTTGCCTCCGGACCTTGGTTGTGAGCCCCTAAGAATATTTCTCAGGGGA
3	1	6	5	AW610770.mn1	AW610770	EST expressed in B cells	CCTCAATCCTTCTCTACCTTCTCACCAAAACCACATGCAGGATACACTGA
3	1	6	6	AW824327.mn1	AW824327	EST expressed in B cells	GTCATGCCACAGTCCACTTAATTCAAAGAAGGTCAGGACATGCAGCTTGT
3	1	6	7	AW826054.mn1	AW826054	EST expressed in B cells	ACCCAGAATAAGGACTACTGTGCTCTGGGAGCTGGAAGGCAGAAAGCGAC
3	1	6	8	BB236241.mn1	BB236241	EST expressed in B cells	CTCTGACTGTTGGCAGGTCTGTGATCCCATCCTGTGTTTAAAGTCTGAAT
3	1	6	9	AW825628.mn1	AW825628	EST expressed in B cells	AGGACTGGGATGGGCTTGGGCTAGTTGTGGTAAGACGCCAGTTTTTGATT
3	1	6	10	AW907478.mn1	AW907478	EST expressed in B cells	CTAGGCTGCACAGAAAGGCTGAGGGCTCAGACAATTACTCCAAAGTTAAT
3	1	6	11	AI662765.mn1	AI662765	EST expressed in B cells	ACCGTGCCCTGTGCATCCCTCTAACAAGATGAGGGAAAACACAGCTAATG
3	1	6	12	AW824700.mn1	AW824700	EST expressed in B cells	CTTCCCGCAGCTGAGGTGGTCAGGCAAAAAGACAAGAAAAACCCAATCCA
3	1	6	13	AW496365.mn1	AW496365	EST expressed in B cells	AAAAGGCTCTCCCTGAAACCCATGGAGAGGCGGGGCCAGCTTGCCTGTTA
3	1	6	14	AA118785.mn1	AA118785	EST expressed in B cells	CTCAGCAGCAGAATCAGATGCAGAGAAATGCTTTCAAAGGTATGTGTGCC
3	1	6	15	AW826077.mn1	AW826077	EST expressed in B cells	CTCCCCGCCGCAAAGCTTCTCCAAGGTAAAAGATAGTGTCTTCAATAGCA
3	1	6	16	AA267012.mn1	AA267012	EST expressed in B cells	GTAAGTGAATCCCTGAACTTGGTTCCCTCTGAAGCCAGTCTTGGTTAACT
3	1	7	1	AW824713.mn1	AW824713	EST expressed in B cells	AGGTCCTGAGAGACCCAGAACCTCTCCTCTGCACCCATGGACAGGCAGGA
3	1	7	2	AW824721.mn1	AW824721	EST expressed in B cells	GGGTAGATTCAAGTCGCTGGGAAACAAGTGGGCTGCCTGGCACTAGCTTC
3	1	7	3	AW824725.mn1	AW824725	EST expressed in B cells	TGGGCATGCATGGAGGATGCCTCTGTAGATGCCCCAACACACTCCCATGC
3	1	7	4	AW824738.mn1	AW824738	EST expressed in B cells	AGCTGGCTGCTGAGGTGCATGCGTTCGCTGTCTGTCTGTCTCGGTTGATA
3	1	7	5	AW610654.mn1	AW610654	EST expressed in B cells	CAAAGCTGTGGAGAAGGAGATTCTAATCCAACATGGCCCTGAGTGGGGGT
3	1	7	6	AW610667.mn1	AW610667	EST expressed in B cells	CACAAAGACAAAAAACCTGGTTTAGGAAGGGGGGGATGAGGAAAAAGCTC
3	1	7	7	AW610671.mn1	AW610671	EST expressed in B cells	CACGCCACAGAAAGTTCTTCACATTCGGGGCTTTTGTAAGAAGACATCTG
3	1	7	8	AW610681.mn1	AW610681	EST expressed in B cells	AGAGAAGATCCTCCTGGAACACATCTTTCGGGCCATCCTGGTCAAGAAAA
3	1	7	9	AW496270.mn1	AW496270	EST expressed in B cells	ACCTCCATCCCCTGACAGAGATTTAGAGCCCTGCCTGATAGACATGTCAG
3	1	7	10	AA607451.mn1	AA607451	EST expressed in B cells	ATACTCCCACTCTCCGAGGAACACACAAACACCTGGGTAAAAAATGCTCT
3	1	7	11	AW496288.mn1	AW496288	EST expressed in B cells	CTTTTGGAAGAGGCCTTTAGCCAGTTTGGTCCTATTGAAAGGGCTGTTGT
3	1	7	12	AA290443.mn1	AA290443	EST expressed in B cells	TCAGTGCCTTTGGTGAGACGTGGGTCTTTTGGCTTCAGCTTCCCACTCGT
3	1	7	13	AA183576.mn1	AA183576	EST expressed in B cells	CTCTGACATGAGTCCTGTGTGAGCCTTACCGCCTCTTTCAGGAGTTAGGA
3	1	7	14	AW824843.mn1	AW824843	EST expressed in B cells	GTGGTAAAGCAGCCTTGTCCTTCAGACGGTGACATGGTTATTGATGAAGA
3	1	7	15	AW610761.mn1	AW610761	EST expressed in B cells	GGCTGCTGCTGTGTGTGCCCTTAGCTATCGAGAAAGTATTAGAGACTAAA
3	1	7	16	BB032762.mn1	BB032762	EST expressed in B cells	CTCTGTAGTAGGCCATGGCTGTCCCATGACAAAGAGACATGTTGTACTTA
3	1	8	1	MHV68_orf18b.2	MHV68_orf18b.2		gtacttgattctggctggttatcttctccccaggaaagagtgtgtggaat
3	1	8	2	MHV68_orf19.2	MHV68_orf19.2		gggaccaccatgcgagacatcatcagaaaagaattcatggcacaagatgt
3	1	8	3	MHV68_orf22.2	MHV68_orf22.2		gctgagacctttctagagagtaagttggtgatatctgtgttcacggacga
3	1	8	4	MHV68_orf24.2	MHV68_orf24.2		gctgctagatcaagtgaggggggaaatttcacagatattactcagcagtg
3	1	8	5	MHV68_orf61.2	MHV68_orf61.2		gggtgggagtgtgggttgaaaaccttgatgtactactgcagaatacgtaa
3	1	8	6	MHV68_orf62.2	MHV68_orf62.2		cggaccccgatagagggacctgaatttactcgcttggtaagagattattt
3	1	8	7	MHV68_orf63.2	MHV68_orf63.2		ccccacagatgaagacctaaccatgctatattctacctacccccagattt
3	1	8	8	MHV68_orf66.2	MHV68_orf66.2		ggggagccttttattagggcggtttcctcagctaactcccttagtatttt
3	1	8	9	MHV68_Tra.2	MHV68_Tra.2		agttgtgggccagctactcgacctcaggtcttccgcccagctaggccagc
3	1	8	10	empty	empty	empty	empty
3	1	8	11	empty	empty	empty	empty
3	1	8	12	empty	empty	empty	empty
3	1	8	13	empty	empty	empty	empty
3	1	8	14	empty	empty	empty	empty
3	1	8	15	empty	empty	empty	empty
3	1	8	16	empty	empty	empty	empty
3	1	9	1	Notch4.cg3	NM_010929		TGGGAAGAGGGTTTAGGATGTCCGGTTGAGATAGACCGTGATTTTCCTGG
3	1	9	2	Sell.cg2	NM_011346		GCTGGAGTGACACCCTTTTCTTTCCCTAACATCTTCTACTCAGATACCTA
3	1	9	3	Cd24a.cg1	NM_009846		ATGAACACTCCCCTTGCCTCACACCTGAATGCTGTACATCTATTTGATTG
3	1	9	4	Cd24a.cg3	NM_009846		ACTGTAAACCCAGCATTTGGGATGTGAAGACTGGAAGCTAACTCTCATTG
3	1	9	5	empty	empty	empty	empty
3	1	9	6	empty	empty	empty	empty
3	1	9	7	empty	empty	empty	empty
3	1	9	8	empty	empty	empty	empty
3	1	9	9	Cd81.1	S44957	CD 81 antigen	TTTCGTCTTCTGGGTGAGCAGCCACTGGGGACAGGGCGCACCCCACGGTA
3	1	9	10	Egfr-rs.1	M99623	epidermal growth factor receptor related sequence	AAGCAGCGCGGGGAACCACACTAACCACCCTCACATGGACTGTGTCATAA
3	1	9	11	Zfp46.1	M98502	zinc finger protein 46	CATAGGCTTTCCAGTAGGAGTTGAGGGCACACTGTCTTGAACTCTGAATA
3	1	9	12	Tcf12.1	M97635	transcription factor 12	TCAGGACTCTGGTGAACACGTCAGTCTTTGGCGAACTTAGTGGACTTAAT
3	1	9	13	Csf2ra.2	M85078	colony stimulating factor 2 receptor, alpha, low-affinity (granulocyte-macrophage)	GACAGCGTGCATATCCCCACCGTAATAGTTTGCTCAGTTCTTAACAAACC
3	1	9	14	Il9r.2	M84746	interleukin 9 receptor	GTGAGGACTATTTCCAAGCCTGTGACACCGTGCAAGAGACGGTCGAACTA
3	1	9	15	Vcam1.1	M84487	vascular cell adhesion molecule 1	GTACGGTACGGGGACCTGTTTCTTCATTGGGGTCTTGTGTAATGACTAAC
3	1	9	16	Ly9.1	M84412	lymphocyte antigen 9	AGACTAGCCTGAATTTGATGCCTTCCTCTTCTTGTCATCCTCCTTACCCC
3	1	10	1	Fgf7.1	U58503	fibroblast growth factor 7	GACAAACGAGGCAAAGTGAAAGGGACCCAGGAGATGAAGAACAGCTACAA
3	1	10	2	Epha6.1	U58332	Eph receptor A6	CCCTGGATTTCAATACCACGCTACACAGGTCCTCTCTGAATAGCCTGCAA
3	1	10	3	Nfkbia.1	U57524	nuclear factor of kappa light chain gene enhancer in B-cells inhibitor, alpha	AAGAGCCCAAGAATAGGAGTTATTTCAGCAGCAGCTCTCCCCTTATCCCA
3	1	10	4	Notch2l.1	U57368	Notch2-like	CTCGCTTGTCATTGGCTCTTGCGTGTCAGTTTCCCTCAGGTTATATTTTC
3	1	10	5	Zfp94.1	U46187	zinc finger protein 94	ATCCTCATTACTCCCCTTTACAGAAAGTGTTCCACGGCACTACTGTGCAA
3	1	10	6	Sdf4.1	U45977	stromal cell derived factor 4	CATGGGAGTCGTCCCCAAACTCCTCAGAAACCCGCAGAGTCACTGTCTAC
3	1	10	7	Foxa1.2	U44752	forkhead box A1	TCAGGAACTGCCTTCCTCCCTAATTCTGCTCTTGCTTTTCAGAGAGCCAT
3	1	10	8	Notch4.2	U43691	Notch gene homolog 4, (Drosophila)	GAGAATCCCTAAACTCTGGAACCAAGAACTGTGGGCGAATTGGGTGTAAA
3	1	10	9	Eno2.2	X52380	enolase 2, gamma neuronal	GTCCCACAGTTGCCACCATCTCCGTGGCTTTGAAATGACCACCACCATTA
3	1	10	10	Chgb.2	X53028	chromogranin B	ACGAGCCTTTCACTGAAGGACACCATTGATTCACCCACAGGCAGAAAGCA
3	1	10	11	Wnt3a.2	X56842	wingless-related MMTV integration site 3A	TGGTGACTGACTGTCTTCTGCCTGGAACTTTGCGTTCGCGCTTGTAACTT
3	1	10	12	Gria1.2	X57497	glutamate receptor, ionotropic, AMPA1 (alpha 1) (Gria1.2)
3	1	10	13	empty	empty	empty	empty
3	1	10	14	empty	empty	empty	empty
3	1	10	15	empty	empty	empty	empty
3	1	10	16	empty	empty	empty	empty
3	1	11	1	Els1.1	X69674	eck-like sequence 1	CCTGAGGCAGCCTACACCACAAGGGGAGGCAAAATTCCAATCAGATGGAC
3	1	11	2	Pou2f1.2	X68362	POU domain, class 2, transcription factor 1	GCTGAGTGCAGAGCTGGGTTGCCACAGGCTTTCCTCACTACAGGGTGATA
3	1	11	3	Notch2.2	X68279	Notch gene homolog 2, (Drosophila)	TGATGAGCAGTGCAACACCGCAGAGTGCCTGTTTGACAACTTTGAGTGCC
3	1	11	4	Pdcd1.2	X67914	programmed cell death 1	GAAGGAAAGGGGGATATAACCTTGACGCAAACCAACACTGGGGTGTTAGA
3	1	11	5	Ly84.1	X60184	lymphocyte antigen 84	CCCTATTCTCACCCAGTTTGACCTTGATTCCACAATGCCTTCCTCTGTAA
3	1	11	6	Hoxd1.2	X60034	homeo box D1	GGTGTCTTAGCTACCTGCCTAAACGCTGCTATGTGAGCCACTTAAAATTC
3	1	11	7	Fgfr4.2	X59927	fibroblast growth factor receptor 4	ACATCCCCCAGCACACAAGCCTCACCACCCCCTGCCATCCCCCCTCCATT
3	1	11	8	Il1r2.2	X59769	interleukin 1 receptor, type II	GACTGACCAAGCTACGGACTGACAACCAGGACTTCCCTTCCAGCCCAAAC
3	1	11	9	C3.1	J00367	complement component 3	ATCATCCAGAGAAGGACGATGGGATGCTCAGCAAGCTGTGCCACAGTGAA
3	1	11	10	Il5ra.1	D90205	interleukin 5 receptor, alpha	ACTTCCCAAAGAGATGTTGATGAAAGAGCCTTCATGGCAACCTGTTGGTC
3	1	11	11	Nfia.2	D90173	nuclear factor I/A	TTGTTAGGGAAAAAAAAAAAGTTCACACCCTCCCCGCCCCCCCCCCAGAT
3	1	11	12	Epas1.2	D89787	endothelial PAS domain protein 1	CTCTCTCTCATTCATATCCATACTAACAAGCATGGTGGCTGGTGCCTCTC
3	1	11	13	Fcgrt.1	D37872	Fc receptor, IgG, alpha chain transporter	ATTCAACCCAAGAATCGGCAATTGGACTGGGGAGTGGCCTGAGACGGAAA
3	1	11	14	Ly78.1	D37797	lymphocyte antigen 78	CCCTCCAGTAAGAAGTGACCCACAGTCAGCTCTACCCATCTGAGAAAGAA
3	1	11	15	Zic1.1	D32167	zinc finger protein of the cerebellum 1	CTCCCACAACAGACAACCCGACCACCAGCTCCATGTCGCCCTCCTCCTCC
3	1	11	16	Cbfa2t1h.1	D32007	CBFA2T1 identified gene homolog (human)	GGCAATTCCTCAAGGGCATGAGCGGTGGATACAGAAGTAGACATTTTAAC
3	1	12	1	AI662813.mn1	AI662813	EST expressed in B cells	ACTGGAAGAACTGGCTGTTGAGTAGCTCTGTTTACTATTCTGGGGACAGG
3	1	12	2	AW825981.mn1	AW825981	EST expressed in B cells	GGTCCCTGCAAGGGCATTTTTGGGAAGTGTGGCTTTTTGAACATCTGAAG
3	1	12	3	AI504097.mn1	AI504097	EST expressed in B cells	TCCCGAGATTGGTAGGCAGCCATTAGGGCTCTTTTGAGCTGCTCATAGGT
3	1	12	4	AW824220.mn1	AW824220	EST expressed in B cells	TGTTGCCTCCGGACCTTGGTTGTGAGCCCCTAAGAATATTTCTCAGGGGA
3	1	12	5	AW610770.mn1	AW610770	EST expressed in B cells	CCTCAATCCTTCTCTACCTTCTCACCAAAACCACATGCAGGATACACTGA
3	1	12	6	AW824327.mn1	AW824327	EST expressed in B cells	GTCATGCCACAGTCCACTTAATTCAAAGAAGGTCAGGACATGCAGCTTGT
3	1	12	7	AW826054.mn1	AW826054	EST expressed in B cells	ACCCAGAATAAGGACTACTGTGCTCTGGGAGCTGGAAGGCAGAAAGCGAC
3	1	12	8	BB236241.mn1	BB236241	EST expressed in B cells	CTCTGACTGTTGGCAGGTCTGTGATCCCATCCTGTGTTTAAAGTCTGAAT
3	1	12	9	AW825628.mn1	AW825628	EST expressed in B cells	AGGACTGGGATGGGCTTGGGCTAGTTGTGGTAAGACGCCAGTTTTTGATT
3	1	12	10	AW907478.mn1	AW907478	EST expressed in B cells	CTAGGCTGCACAGAAAGGCTGAGGGCTCAGACAATTACTCCAAAGTTAAT
3	1	12	11	AI662765.mn1	AI662765	EST expressed in B cells	ACCGTGCCCTGTGCATCCCTCTAACAAGATGAGGGAAAACACAGCTAATG
3	1	12	12	AW824700.mn1	AW824700	EST expressed in B cells	CTTCCCGCAGCTGAGGTGGTCAGGCAAAAAGACAAGAAAAACCCAATCCA
3	1	12	13	AW496365.mn1	AW496365	EST expressed in B cells	AAAAGGCTCTCCCTGAAACCCATGGAGAGGCGGGGCCAGCTTGCCTGTTA
3	1	12	14	AA118785.mn1	AA118785	EST expressed in B cells	CTCAGCAGCAGAATCAGATGCAGAGAAATGCTTTCAAAGGTATGTGTGCC
3	1	12	15	AW826077.mn1	AW826077	EST expressed in B cells	CTCCCCGCCGCAAAGCTTCTCCAAGGTAAAAGATAGTGTCTTCAATAGCA
3	1	12	16	AA267012.mn1	AA267012	EST expressed in B cells	GTAAGTGAATCCCTGAACTTGGTTCCCTCTGAAGCCAGTCTTGGTTAACT
3	1	13	1	AW824713.mn1	AW824713	EST expressed in B cells	AGGTCCTGAGAGACCCAGAACCTCTCCTCTGCACCCATGGACAGGCAGGA
3	1	13	2	AW824721.mn1	AW824721	EST expressed in B cells	GGGTAGATTCAAGTCGCTGGGAAACAAGTGGGCTGCCTGGCACTAGCTTC
3	1	13	3	AW824725.mn1	AW824725	EST expressed in B cells	TGGGCATGCATGGAGGATGCCTCTGTAGATGCCCCAACACACTCCCATGC
3	1	13	4	AW824738.mn1	AW824738	EST expressed in B cells	AGCTGGCTGCTGAGGTGCATGCGTTCGCTGTCTGTCTGTCTCGGTTGATA
3	1	13	5	AW610654.mn1	AW610654	EST expressed in B cells	CAAAGCTGTGGAGAAGGAGATTCTAATCCAACATGGCCCTGAGTGGGGGT
3	1	13	6	AW610667.mn1	AW610667	EST expressed in B cells	CACAAAGACAAAAAACCTGGTTTAGGAAGGGGGGGATGAGGAAAAAGCTC
3	1	13	7	AW610671.mn1	AW610671	EST expressed in B cells	CACGCCACAGAAAGTTCTTCACATTCGGGGCTTTTGTAAGAAGACATCTG
3	1	13	8	AW610681.mn1	AW610681	EST expressed in B cells	AGAGAAGATCCTCCTGGAACACATCTTTCGGGCCATCCTGGTCAAGAAAA
3	1	13	9	AW496270.mn1	AW496270	EST expressed in B cells	ACCTCCATCCCCTGACAGAGATTTAGAGCCCTGCCTGATAGACATGTCAG
3	1	13	10	AA607451.mn1	AA607451	EST expressed in B cells	ATACTCCCACTCTCCGAGGAACACACAAACACCTGGGTAAAAAATGCTCT
3	1	13	11	AW496288.mn1	AW496288	EST expressed in B cells	CTTTTGGAAGAGGCCTTTAGCCAGTTTGGTCCTATTGAAAGGGCTGTTGT
3	1	13	12	AA290443.mn1	AA290443	EST expressed in B cells	TCAGTGCCTTTGGTGAGACGTGGGTCTTTTGGCTTCAGCTTCCCACTCGT
3	1	13	13	AA183576.mn1	AA183576	EST expressed in B cells	CTCTGACATGAGTCCTGTGTGAGCCTTACCGCCTCTTTCAGGAGTTAGGA
3	1	13	14	AW824843.mn1	AW824843	EST expressed in B cells	GTGGTAAAGCAGCCTTGTCCTTCAGACGGTGACATGGTTATTGATGAAGA
3	1	13	15	AW610761.mn1	AW610761	EST expressed in B cells	GGCTGCTGCTGTGTGTGCCCTTAGCTATCGAGAAAGTATTAGAGACTAAA
[truncated: 8,753 more rows]
